# Supplementary material for: Single‐cell sequencing of mouse heart cellular heterogeneity in hypercholesterolemia reveals the mechanism of myocardial damage
Source: Clin Transl Med. 2022 Jul 20;12(7):e951. doi: 10.1002/ctm2.951 (PMC9301086; doi:10.1002/ctm2.951)
Supplement: Supplementary file 5 — Table S1 [file CTM2-12-e951-s011.xls]

	8W	16W	24W
Fibroblasts	3722	10137	10278
ECs	6599	6099	7697
Pericytes	2651	4229	2716
SMCs	1027	1962	1456
Myeloid	1623	3263	5527
B_cells	53	517	947
T_cells	126	555	452
Cycling	113	134	304
Erythroblasts	176	185	177
Cardiomyocytes	0	4	85
Epicardial	11	7	163
Epithelial	0	0	151
