# Supplementary material for: Single‐cell sequencing of mouse heart cellular heterogeneity in hypercholesterolemia reveals the mechanism of myocardial damage
Source: Clin Transl Med. 2022 Jul 20;12(7):e951. doi: 10.1002/ctm2.951 (PMC9301086; doi:10.1002/ctm2.951)
Supplement: Supplementary file 6 — Table S2 [file CTM2-12-e951-s015.xls]

	8w_01	8w_02	8w_03	16w-01	16w-04	16w-05	24w-01	24w-02	24w-03
Fibroblasts	1192	1275	1255	2928	3208	4001	3919	3228	3131
ECs	2589	2360	1650	2654	1224	2221	3609	1615	2473
Pericytes	736	500	1415	1215	905	2109	1242	493	981
SMCs	311	201	515	541	465	956	576	401	479
Myeloid	591	303	729	1135	1194	934	1664	2075	1788
B_cells	19	10	24	202	196	119	620	301	26
T_cells	42	18	66	237	183	135	237	106	109
Cycling	30	34	49	27	49	58	112	124	68
Erythroblasts	55	86	35	61	57	67	80	56	41
Cardiomyocytes	0	0	0	2	2	0	35	29	21
Epicardial	3	8	0	2	1	4	61	94	8
Epithelial	0	0	0	0	0	0	60	81	10
