# Supplementary material for: Single‐cell sequencing of mouse heart cellular heterogeneity in hypercholesterolemia reveals the mechanism of myocardial damage
Source: Clin Transl Med. 2022 Jul 20;12(7):e951. doi: 10.1002/ctm2.951 (PMC9301086; doi:10.1002/ctm2.951)
Supplement: Supplementary file 7 — Table S3 [file CTM2-12-e951-s013.xls]

	8w_01	8w_02	8w_03	16w-01	16w-04	16w-05	24w-01	24w-02	24w-03
Fibroblasts	21.41%	26.59%	21.87%	32.52%	42.86%	37.73%	32.08%	37.52%	34.27%
ECs	46.50%	49.22%	28.76%	29.48%	16.35%	20.94%	29.55%	18.77%	27.07%
Pericytes	13.22%	10.43%	24.66%	13.49%	12.09%	19.89%	10.17%	5.73%	10.74%
SMCs	5.59%	4.19%	8.98%	6.01%	6.21%	9.02%	4.72%	4.66%	5.24%
Myeloid	10.61%	6.32%	12.70%	12.61%	15.95%	8.81%	13.62%	24.12%	19.57%
B_cells	0.34%	0.21%	0.42%	2.24%	2.62%	1.12%	5.08%	3.50%	0.28%
T_cells	0.75%	0.38%	1.15%	2.63%	2.45%	1.27%	1.94%	1.23%	1.19%
Cycling	0.54%	0.71%	0.85%	0.30%	0.65%	0.55%	0.92%	1.44%	0.74%
Erythroblasts	0.99%	1.79%	0.61%	0.68%	0.76%	0.63%	0.65%	0.65%	0.45%
Cardiomyocytes	0.00%	0.00%	0.00%	0.02%	0.03%	0.00%	0.29%	0.34%	0.23%
Epicardial	0.05%	0.17%	0.00%	0.02%	0.01%	0.04%	0.50%	1.09%	0.09%
Epithelial	0.00%	0.00%	0.00%	0.00%	0.00%	0.00%	0.49%	0.94%	0.11%
