# Supplementary material for: Single‐cell sequencing of mouse heart cellular heterogeneity in hypercholesterolemia reveals the mechanism of myocardial damage
Source: Clin Transl Med. 2022 Jul 20;12(7):e951. doi: 10.1002/ctm2.951 (PMC9301086; doi:10.1002/ctm2.951)
Supplement: Supplementary file 8 — Table S4 [file CTM2-12-e951-s006.xlsx]

## Sheet: Table S4 clusterCardiomyocytes_
gene_id	p_val	avg_logFC	pct.1	pct.2	p_val_adj
Myl7	1.25306e-154	4.83365	0.584	0.018	2.60713e-150
Nppa	7.12662e-101	4.66753	0.461	0.022	1.48277e-96
Sln	1.92895e-164	4.5715	0.596	0.014	4.01337e-160
Actc1	5.77786e-257	4.2855	1	0.036	1.20214e-252
Tnni3	2.65467e-266	4.28152	1	0.031	5.5233e-262
Myl4	2.46242e-108	4.21556	0.596	0.032	5.12331e-104
Myh6	0	4.02618	0.921	0.021	0
Mb	3.79372e-219	3.99465	0.944	0.04	7.89322e-215
Tnnt2	6.9813e-245	3.94296	1	0.048	1.45253e-240
Fabp3	5.47009e-236	3.87823	0.989	0.04	1.13811e-231
Cox6a2	0	3.4557	1	0.021	0
Ttn	8.3911e-183	3.44772	0.843	0.036	1.74585e-178
Myl2	6.5595e-61	3.4102	0.427	0.036	1.36477e-56
Myl3	5.09026e-122	3.35364	0.562	0.024	1.05908e-117
Tnnc1	0	3.31479	0.978	0.014	0
Ankrd1	6.2246e-252	3.09628	0.73	0.01	1.29509e-247
Cox7a1	6.70361e-263	2.87992	0.933	0.033	1.39475e-258
Cox8b	0	2.82311	0.933	0.016	0
Csrp3	0	2.74789	0.899	0.007	0
Tcap	2.10446e-218	2.68116	0.876	0.04	4.37854e-214
Pln	5.92881e-110	2.49902	0.989	0.144	1.23355e-105
Chchd10	7.16949e-112	2.4806	0.978	0.132	1.49168e-107
Cryab	7.40847e-75	2.45733	0.966	0.259	1.54141e-70
Tpm1	3.83552e-56	2.42824	1	0.481	7.98019e-52
Slc25a4	8.37116e-62	2.36018	1	0.525	1.7417e-57
Smpx	0	2.34583	0.82	0.003	0
Atp2a2	1.64842e-34	2.29823	0.775	0.281	3.4297e-30
Myoz2	0	2.2924	0.876	0.008	0
Ckm	0	2.2914	0.876	0.006	0
Myl1	2.61008e-179	2.22138	0.517	0.007	5.43054e-175
Atp5g1	1.29093e-56	2.11486	0.966	0.393	2.68591e-52
Ckmt2	8.46471e-281	2.10696	0.685	0.005	1.76117e-276
Mdh1	6.08287e-60	1.95308	0.989	0.339	1.2656e-55
Mybphl	3.46686e-212	1.93531	0.506	0.001	7.21314e-208
Pgam2	3.07427e-163	1.93333	0.854	0.055	6.39632e-159
Cox5a	3.90609e-55	1.8831	0.966	0.432	8.12701e-51
Hspb7	1.38366e-194	1.88133	0.809	0.035	2.87885e-190
Actn2	2.46123e-257	1.88129	0.685	0.004	5.12084e-253
Eno3	1.21617e-210	1.80045	0.775	0.021	2.53037e-206
Fhl2	1.24232e-162	1.78121	0.719	0.033	2.58478e-158
Mybpc3	1.48669e-269	1.76974	0.652	0.004	3.09321e-265
Uqcrfs1	1.21383e-56	1.75248	0.865	0.245	2.5255e-52
Ldhb	4.74857e-68	1.71741	0.865	0.164	9.87987e-64
Trdn	1.22438e-243	1.70066	0.663	0.004	2.54744e-239
Cmya5	1.33169e-176	1.6435	0.584	0.008	2.77072e-172
Acot13	5.13798e-75	1.6221	0.809	0.135	1.06901e-70
S100a1	5.71825e-53	1.62138	0.888	0.276	1.18974e-48
Hspb6	1.40005e-87	1.61181	0.685	0.059	2.91294e-83
Atp5a1	8.81373e-50	1.58987	0.966	0.456	1.83378e-45
Atp5b	2.37931e-45	1.58199	0.989	0.54	4.95039e-41
Txlnb	2.36001e-167	1.57893	0.663	0.017	4.91024e-163
Acadl	1.2833e-57	1.57489	0.831	0.209	2.67003e-53
Nppb	7.04881e-116	1.57081	0.281	0.001	1.46658e-111
Xirp2	1.07774e-180	1.5514	0.506	0.005	2.24234e-176
Uqcrq	2.03926e-40	1.53622	0.944	0.453	4.24288e-36
Tuba4a	1.20643e-124	1.52552	0.663	0.043	2.51009e-120
Pam	1.96282e-08	1.51975	0.551	0.305	0.000408384
Ldb3	5.15972e-129	1.51783	0.685	0.034	1.07353e-124
Sod2	7.71027e-52	1.50684	0.775	0.179	1.6042e-47
Ryr2	2.56807e-133	1.46789	0.382	0.008	5.34312e-129
Lmod2	2.02324e-243	1.46468	0.596	0.002	4.20956e-239
Slc25a3	4.70436e-44	1.46406	0.966	0.433	9.78789e-40
Doc2g	1.78158e-212	1.46367	0.562	0.004	3.70676e-208
Ccng1	2.9943e-69	1.4466	0.742	0.11	6.22995e-65
Pdlim5	3.13275e-60	1.444	0.809	0.15	6.518e-56
Atp5o	5.1768e-45	1.44043	1	0.506	1.07708e-40
Atp5g3	7.33453e-43	1.43997	0.955	0.425	1.52602e-38
Atp5e	7.69713e-34	1.43521	0.944	0.653	1.60146e-29
Adprhl1	2.39897e-263	1.43518	0.618	0.002	4.99129e-259
Stard10	1.31054e-136	1.42172	0.539	0.018	2.7267e-132
Idh2	3.2104e-55	1.417	0.742	0.144	6.67957e-51
Eef1a2	3.60137e-215	1.41254	0.629	0.009	7.49301e-211
Map1lc3a	1.17674e-45	1.41012	0.921	0.299	2.44832e-41
Atp5h	8.28487e-39	1.40113	0.978	0.593	1.72375e-34
Cox7b	2.2836e-37	1.40042	0.944	0.475	4.75125e-33
Mylk3	1.20755e-207	1.38024	0.551	0.003	2.51242e-203
Nexn	9.67906e-75	1.37967	0.764	0.104	2.01383e-70
Ndufab1	5.85603e-44	1.37369	0.865	0.272	1.21841e-39
Atp5f1	6.58617e-42	1.37243	0.955	0.444	1.37032e-37
Atp5c1	1.23178e-37	1.35976	0.955	0.535	2.56284e-33
Obscn	1.01095e-213	1.34844	0.573	0.005	2.10339e-209
Got1	1.20239e-115	1.34693	0.719	0.055	2.5017e-111
Ech1	3.97018e-39	1.33825	0.888	0.362	8.26035e-35
Tmod1	1.5868e-107	1.33361	0.551	0.024	3.3015e-103
mt-Nd2	9.45268e-25	1.3329	0.978	0.957	1.96672e-20
Pde4dip	2.21906e-67	1.33023	0.607	0.073	4.61698e-63
Acadm	2.23522e-42	1.32395	0.753	0.202	4.6506e-38
Cyc1	2.71981e-44	1.32224	0.798	0.222	5.65884e-40
Cycs	2.35609e-39	1.31286	0.865	0.308	4.90208e-35
Atp5d	2.85935e-31	1.30848	0.865	0.416	5.94917e-27
Sdhb	8.63116e-42	1.30048	0.933	0.346	1.7958e-37
Ndufa5	2.01557e-32	1.29989	0.944	0.492	4.1936e-28
Vdac1	2.52566e-38	1.29099	0.798	0.235	5.25488e-34
Mpc2	1.11165e-36	1.28329	0.831	0.271	2.31289e-32
Idh3a	5.60042e-64	1.2799	0.719	0.117	1.16522e-59
Atp5j2	4.8852e-33	1.2736	0.966	0.594	1.01642e-28
Nipsnap2	8.16591e-71	1.26507	0.708	0.082	1.699e-66
Ndufa4	2.81745e-36	1.26373	0.966	0.583	5.86199e-32
Ndufa11	1.5034e-37	1.25516	0.91	0.386	3.12798e-33
Ndufv2	2.70619e-36	1.24539	0.888	0.351	5.6305e-32
Ndufv3	3.76022e-32	1.24295	0.899	0.395	7.82351e-28
Mtus2	7.30112e-156	1.24248	0.539	0.012	1.51907e-151
Usmg5	9.41655e-31	1.24079	0.921	0.556	1.95921e-26
Mdh2	3.22181e-32	1.23817	0.888	0.421	6.70331e-28
Pdha1	1.19782e-38	1.23554	0.708	0.186	2.49218e-34
Uqcr11	7.42318e-36	1.21766	0.989	0.587	1.54447e-31
Ndufc1	5.23542e-36	1.21661	0.966	0.463	1.08928e-31
Suclg1	7.57924e-40	1.21137	0.82	0.252	1.57694e-35
Cox5b	9.80241e-35	1.19223	0.955	0.523	2.03949e-30
Gm15543	5.33652e-206	1.18758	0.472	0.002	1.11032e-201
Bmp10	5.1326e-47	1.18221	0.124	0.001	1.06789e-42
Fndc5	4.36755e-211	1.18148	0.483	0.002	9.08711e-207
Apobec2	6.43921e-197	1.17586	0.483	0.002	1.33974e-192
Hrc	1.75323e-76	1.17302	0.449	0.026	3.64778e-72
Vegfb	7.17955e-72	1.17046	0.607	0.067	1.49378e-67
Ndufa10	1.5907e-42	1.16933	0.753	0.206	3.30961e-38
Ndufb10	5.84003e-34	1.16591	0.933	0.411	1.21508e-29
Atp5j	1.11687e-33	1.1554	0.978	0.637	2.32376e-29
Acaa2	4.89058e-40	1.15349	0.742	0.195	1.01753e-35
Cox4i1	7.73223e-39	1.15311	1	0.713	1.60877e-34
2010107E04Rik	2.48631e-29	1.15154	0.933	0.533	5.17302e-25
Chpt1	4.96367e-54	1.15059	0.685	0.117	1.03274e-49
Cox6c	1.05303e-34	1.1479	0.989	0.724	2.19093e-30
Cox6b1	3.96667e-31	1.14729	0.955	0.658	8.25305e-27
Acadvl	8.34763e-47	1.14652	0.685	0.136	1.73681e-42
Bola3	3.52639e-38	1.14352	0.708	0.186	7.33701e-34
Phyh	2.54547e-52	1.13437	0.73	0.141	5.2961e-48
Ndufb9	4.4425e-30	1.12906	0.865	0.398	9.24307e-26
Uqcrb	2.20181e-29	1.1241	0.966	0.635	4.58108e-25
mt-Nd5	4.93471e-19	1.12226	0.978	0.93	1.02672e-14
Aco2	2.15154e-39	1.12189	0.708	0.184	4.47649e-35
Nebl	5.35141e-82	1.11893	0.449	0.025	1.11341e-77
Nudt4	1.04693e-24	1.11863	0.73	0.261	2.17825e-20
D10Jhu81e	8.26147e-56	1.11859	0.652	0.104	1.71888e-51
Gapdh	6.17232e-31	1.11096	0.989	0.602	1.28421e-26
Etfa	2.52667e-32	1.10164	0.809	0.277	5.25698e-28
Idh3b	8.08206e-38	1.09471	0.787	0.234	1.68155e-33
Cox7c	6.1558e-35	1.09309	0.989	0.68	1.28078e-30
Ndufs6	3.04949e-28	1.08894	0.91	0.465	6.34476e-24
Chchd3	1.44972e-41	1.08671	0.674	0.155	3.01629e-37
Sdhc	5.49726e-36	1.08603	0.798	0.248	1.14376e-31
mt-Nd1	7.61019e-17	1.08435	0.989	0.988	1.58338e-12
Mrpl42	2.85552e-31	1.07202	0.843	0.34	5.94118e-27
Pdhb	6.07813e-52	1.06573	0.764	0.158	1.26462e-47
Uqcrc1	1.57664e-29	1.05855	0.753	0.276	3.28035e-25
Aes	4.72381e-34	1.05537	0.865	0.344	9.82836e-30
Pfkm	2.53256e-83	1.05531	0.494	0.031	5.26925e-79
Ndufs2	1.95808e-34	1.05523	0.787	0.259	4.07399e-30
mt-Nd4	2.38729e-19	1.05297	1	0.975	4.96699e-15
Eci1	9.43256e-36	1.04395	0.596	0.129	1.96254e-31
Dsp	5.87802e-143	1.03099	0.427	0.009	1.22298e-138
Etfb	4.65394e-38	1.02848	0.708	0.186	9.68298e-34
Fitm1	4.44148e-157	1.02497	0.393	0.002	9.24095e-153
Smyd1	1.14851e-180	1.01242	0.416	0.001	2.3896e-176
Ndufa12	2.49205e-28	1.0098	0.865	0.401	5.18497e-24
Myom1	2.3088e-55	1.0095	0.416	0.04	4.80368e-51
Mrpl12	5.33061e-41	1.0019	0.73	0.178	1.10909e-36
Pygm	4.67312e-100	1.00171	0.584	0.039	9.72288e-96
Coq9	4.14453e-59	1.00079	0.483	0.054	8.62311e-55
Des	1.16141e-60	0.995965	0.719	0.104	2.41644e-56
Ndufb7	9.16602e-31	0.994107	0.933	0.404	1.90708e-26
Hadhb	2.80065e-34	0.983813	0.674	0.165	5.82703e-30
Cisd1	3.30205e-32	0.979039	0.629	0.159	6.87025e-28
Acyp2	1.90676e-34	0.977074	0.551	0.117	3.96721e-30
Hadha	7.16108e-30	0.971143	0.685	0.224	1.48993e-25
Cs	3.61813e-42	0.967925	0.674	0.152	7.52788e-38
Ndufa8	4.35177e-28	0.966775	0.775	0.3	9.05429e-24
Uqcrh	8.34698e-30	0.963524	0.989	0.651	1.73667e-25
Fgf12	1.82133e-135	0.963464	0.315	0.001	3.78946e-131
Dynll2	2.79854e-30	0.958035	0.596	0.154	5.82263e-26
Ndufb5	5.38425e-30	0.95572	0.876	0.346	1.12025e-25
Atp5k	3.55535e-25	0.954768	0.933	0.527	7.39726e-21
Ndrg2	4.42266e-41	0.95071	0.831	0.21	9.20178e-37
Popdc2	9.62619e-105	0.949818	0.404	0.013	2.00282e-100
Uqcr10	5.27465e-24	0.941225	0.944	0.58	1.09744e-19
Uqcrc2	1.43715e-21	0.939002	0.652	0.255	2.99014e-17
Ndufs7	1.96361e-23	0.939	0.764	0.316	4.0855e-19
Mlf1	6.67528e-108	0.936658	0.573	0.036	1.38886e-103
Ehd4	9.86983e-28	0.924894	0.753	0.241	2.05352e-23
Aldoa	2.5839e-22	0.922667	0.955	0.595	5.37607e-18
Crip2	2.39181e-24	0.920988	0.966	0.595	4.97641e-20
Hadh	2.53767e-31	0.918363	0.573	0.144	5.27987e-27
Ndufv1	3.21333e-27	0.91676	0.562	0.166	6.68566e-23
Trim54	7.12662e-171	0.908707	0.404	0.001	1.48277e-166
Ogdh	3.49711e-28	0.908116	0.551	0.144	7.27609e-24
mt-Cytb	1.65435e-11	0.90701	1	0.996	3.44204e-07
Ank1	1.82222e-181	0.90532	0.438	0.002	3.79131e-177
Cox7a2	5.04912e-24	0.898175	0.978	0.647	1.05052e-19
Got2	1.54221e-33	0.891223	0.562	0.136	3.20873e-29
Ndufa6	3.20234e-21	0.887205	0.944	0.593	6.66278e-17
Acat1	2.56678e-33	0.878308	0.73	0.22	5.34044e-29
Echs1	6.95148e-34	0.875158	0.573	0.132	1.44632e-29
Fhod3	3.17177e-126	0.873121	0.315	0.002	6.59919e-122
Slc25a11	1.49849e-31	0.869345	0.528	0.115	3.11776e-27
Ndufb4	6.54535e-29	0.864254	0.854	0.367	1.36182e-24
Ss18l2	1.02031e-37	0.858507	0.528	0.09	2.12287e-33
Casq2	1.90338e-32	0.857469	0.438	0.073	3.96017e-28
Decr1	1.69138e-30	0.855271	0.562	0.122	3.51908e-26
Kcnj3	1.30896e-130	0.850997	0.292	0.001	2.72342e-126
Acsl1	2.53176e-30	0.841195	0.326	0.045	5.26759e-26
Ndufb8	6.62922e-22	0.835332	0.753	0.318	1.37927e-17
Hopx	5.20228e-67	0.829812	0.517	0.047	1.08239e-62
Glrx5	4.15381e-19	0.8289	0.528	0.18	8.64242e-15
Tpi1	2.34838e-22	0.828703	0.697	0.253	4.88603e-18
Cfl2	4.16977e-28	0.823671	0.64	0.179	8.67562e-24
Ybx1	3.96593e-16	0.822119	0.876	0.541	8.25152e-12
Srl	4.74254e-85	0.820546	0.281	0.004	9.86733e-81
Lrrc2	5.99522e-134	0.820147	0.36	0.004	1.24737e-129
Ppp1r14c	1.24931e-123	0.818521	0.416	0.007	2.59931e-119
Idh3g	2.33666e-21	0.816571	0.674	0.259	4.86165e-17
Clu	3.05626e-15	0.816448	0.596	0.241	6.35885e-11
Mfn2	4.09556e-41	0.816234	0.438	0.059	8.52121e-37
Fkbp3	1.08924e-20	0.814494	0.775	0.347	2.26628e-16
Fh1	4.33142e-19	0.811773	0.461	0.133	9.01196e-15
Cox14	1.50173e-20	0.810499	0.697	0.261	3.12451e-16
Ppp2r3a	7.39492e-46	0.808443	0.517	0.075	1.53859e-41
Ndufs4	9.20743e-21	0.807083	0.663	0.251	1.9157e-16
9330158H04Rik	1.19891e-95	0.802349	0.225	0	2.49445e-91
Nrap	1.23145e-141	0.799849	0.36	0.002	2.56215e-137
Bzw2	1.67992e-36	0.79683	0.461	0.072	3.49524e-32
Chchd2	1.75428e-22	0.792387	0.966	0.627	3.64995e-18
Mrpl30	8.43706e-20	0.792062	0.685	0.266	1.75542e-15
Clip4	1.10498e-79	0.780564	0.371	0.017	2.29902e-75
mt-Nd3	3.0134e-10	0.777003	0.933	0.682	6.26968e-06
Sdhd	2.46152e-25	0.776489	0.708	0.246	5.12144e-21
Ak1	2.3078e-53	0.774981	0.472	0.048	4.80162e-49
Ndufs8	3.7517e-14	0.774614	0.674	0.307	7.80579e-10
Tbx5	1.14182e-74	0.772514	0.303	0.007	2.37567e-70
Hamp	4.43194e-48	0.771092	0.169	0.002	9.2211e-44
Hint2	4.39866e-36	0.768498	0.629	0.138	9.15186e-32
Sdha	8.20078e-23	0.768068	0.663	0.221	1.70625e-18
Ndufa3	1.57442e-16	0.764083	0.899	0.582	3.27575e-12
Ndufb3	5.40287e-15	0.763809	0.674	0.322	1.12412e-10
Sucla2	4.57995e-28	0.76207	0.674	0.194	9.52905e-24
Ndufs1	3.98233e-25	0.760778	0.528	0.13	8.28563e-21
Atp1b1	2.99221e-49	0.757354	0.348	0.041	6.2256e-45
Immt	2.30002e-28	0.756471	0.607	0.158	4.78542e-24
Nrtn	2.88697e-106	0.755813	0.303	0.004	6.00663e-102
Golga4	1.30078e-20	0.754155	0.461	0.123	2.70641e-16
Ephx2	2.90484e-68	0.751254	0.348	0.014	6.04382e-64
Ivns1abp	8.04125e-18	0.749981	0.461	0.149	1.67306e-13
Hspb8	7.6777e-55	0.748242	0.472	0.053	1.59742e-50
Etfdh	3.85897e-42	0.748125	0.506	0.062	8.02897e-38
Fbxl22	1.0227e-44	0.747985	0.539	0.077	2.12782e-40
Chrm2	1.93845e-101	0.744939	0.258	0.002	4.03314e-97
Gsta4	1.80195e-78	0.738111	0.404	0.024	3.74914e-74
Ndufs3	7.30274e-25	0.737914	0.663	0.199	1.51941e-20
Mrps6	3.02441e-19	0.734269	0.438	0.121	6.29259e-15
Zfp106	2.23483e-18	0.731142	0.573	0.193	4.6498e-14
Ndufb6	2.2294e-14	0.730973	0.719	0.349	4.6385e-10
mt-Co1	2.70775e-08	0.722826	0.989	0.995	0.000563375
Trim63	6.41267e-141	0.721245	0.337	0.001	1.33422e-136
Itgb1bp2	1.23163e-140	0.719248	0.315	0.001	2.56253e-136
Uqcc2	1.77893e-17	0.71848	0.663	0.276	3.70125e-13
Mcrip2	4.34056e-50	0.715665	0.348	0.027	9.03096e-46
Ptgds	6.98374e-32	0.71361	0.135	0.003	1.45304e-27
Myom2	1.52131e-120	0.71006	0.281	0.001	3.16523e-116
Vdac3	1.97753e-16	0.707254	0.64	0.243	4.11446e-12
Gpc1	2.09981e-67	0.70544	0.258	0.011	4.36888e-63
Atp1a1	3.42739e-13	0.700569	0.562	0.236	7.13103e-09
Fabp4	2.76769e-10	0.693483	0.966	0.813	5.75845e-06
AC121965.1	2.05665e-16	0.692744	0.888	0.568	4.27907e-12
Pygb	1.11055e-26	0.691731	0.348	0.054	2.31061e-22
Cdc34	1.29796e-29	0.689175	0.337	0.058	2.70054e-25
Coq8a	1.4968e-103	0.68767	0.326	0.009	3.11424e-99
Ghitm	1.09291e-16	0.685713	0.764	0.349	2.2739e-12
Fsd2	4.63799e-127	0.684734	0.326	0.001	9.6498e-123
Kcnk3	3.5228e-92	0.683559	0.292	0.005	7.32954e-88
Ppp1r3a	2.12818e-121	0.683441	0.303	0.002	4.42789e-117
Sfrp5	2.14183e-37	0.679263	0.101	0	4.4563e-33
Vdac2	9.74611e-16	0.678806	0.685	0.303	2.02778e-11
Efcab2	6.46855e-47	0.678718	0.27	0.013	1.34585e-42
Fdx1	8.26304e-23	0.676426	0.427	0.095	1.71921e-18
Ndufa1	1.8952e-18	0.675794	0.876	0.472	3.94315e-14
Pkig	2.8497e-15	0.668812	0.539	0.202	5.92909e-11
Lmo7	3.08249e-27	0.666777	0.472	0.093	6.41342e-23
Sbk3	1.23069e-100	0.664865	0.225	0	2.56057e-96
Hfe2	2.36485e-108	0.664033	0.292	0.003	4.92031e-104
Prdx2	3.14333e-16	0.663925	0.775	0.364	6.54001e-12
Ube2b	2.27461e-14	0.662371	0.787	0.385	4.73256e-10
Drap1	1.45252e-14	0.660109	0.73	0.345	3.02212e-10
Grb14	1.64284e-67	0.657956	0.393	0.024	3.4181e-63
Ndufa2	5.15567e-19	0.6571	0.966	0.563	1.07269e-14
Ndufb11	1.57373e-12	0.654693	0.764	0.434	3.27431e-08
Mrpl18	2.00161e-21	0.651815	0.607	0.205	4.16456e-17
Timm8b	6.15313e-18	0.650669	0.663	0.269	1.28022e-13
Dld	1.13643e-24	0.650511	0.539	0.146	2.36446e-20
0610012G03Rik	6.84831e-17	0.649512	0.494	0.156	1.42486e-12
Myzap	9.33593e-53	0.649013	0.348	0.029	1.94243e-48
Ivd	3.67975e-29	0.648106	0.404	0.065	7.6561e-25
Ndufa9	8.1991e-20	0.643925	0.517	0.166	1.7059e-15
Tsc22d4	6.94438e-14	0.637175	0.449	0.153	1.44485e-09
Ndufc2	9.18196e-15	0.63558	0.775	0.394	1.9104e-10
Hspa9	2.91774e-19	0.632195	0.584	0.207	6.07064e-15
Rbpms	2.85238e-18	0.630821	0.629	0.226	5.93466e-14
Msi2	4.90655e-19	0.629927	0.393	0.106	1.02086e-14
Ndufb2	1.24951e-15	0.62938	0.663	0.295	2.59973e-11
Dnajc15	1.83011e-20	0.62934	0.461	0.123	3.80772e-16
Minos1	4.7399e-17	0.625376	0.865	0.426	9.86184e-13
Mpc1	8.66628e-20	0.622434	0.551	0.158	1.80311e-15
Mtx2	5.94223e-28	0.618545	0.438	0.083	1.23634e-23
Gm31659	1.29689e-85	0.618057	0.202	0	2.69831e-81
Ndufa13	4.08712e-13	0.616015	0.899	0.574	8.50366e-09
Ndrg4	1.08292e-36	0.612964	0.292	0.025	2.25313e-32
Macrod1	2.01438e-51	0.609616	0.348	0.028	4.19112e-47
Mlip	4.67822e-96	0.606907	0.236	0.001	9.73349e-92
Cox20	8.43079e-21	0.60685	0.708	0.283	1.75411e-16
Entpd5	2.42111e-27	0.599836	0.292	0.033	5.03736e-23
Mrpl51	2.463e-17	0.59856	0.562	0.195	5.12452e-13
Tuba8	1.58633e-101	0.59649	0.258	0.001	3.30052e-97
Sh3bgr	3.04552e-39	0.596286	0.506	0.078	6.3365e-35
Apoo	4.09688e-44	0.595246	0.393	0.042	8.52396e-40
Fam174b	1.00755e-56	0.594171	0.326	0.016	2.09631e-52
2310061I04Rik	2.47637e-21	0.593773	0.315	0.047	5.15233e-17
Mrpl34	1.00896e-13	0.592925	0.438	0.157	2.09924e-09
Camta1	3.56458e-18	0.591355	0.427	0.113	7.41646e-14
Fam213b	3.68023e-29	0.587957	0.36	0.054	7.6571e-25
Clasp1	9.99718e-28	0.587058	0.348	0.053	2.08001e-23
Oxct1	1.53741e-18	0.586549	0.607	0.218	3.19873e-14
Art3	8.94362e-17	0.584177	0.427	0.133	1.86081e-12
Fkbp4	3.48233e-20	0.582705	0.483	0.138	7.24534e-16
Mcee	1.68875e-14	0.57861	0.393	0.125	3.51362e-10
Lmntd1	1.59088e-90	0.578044	0.213	0	3.30999e-86
Tcea3	3.98547e-45	0.577788	0.348	0.028	8.29216e-41
Gnao1	1.63738e-22	0.577167	0.281	0.052	3.40673e-18
Atcayos	1.62652e-63	0.577061	0.27	0.014	3.38413e-59
Chchd7	3.33509e-24	0.568911	0.404	0.08	6.939e-20
Bri3	1.02106e-06	0.567988	0.427	0.207	0.0212442
Mtr	8.54961e-30	0.566931	0.303	0.034	1.77883e-25
Sbk2	1.04517e-85	0.566512	0.191	0.001	2.17458e-81
Pink1	1.7064e-13	0.561013	0.472	0.17	3.55033e-09
Gyg	2.23518e-20	0.560995	0.382	0.091	4.65051e-16
Dlat	7.61412e-24	0.560852	0.371	0.074	1.58419e-19
Usp13	9.55787e-55	0.556978	0.225	0.007	1.98861e-50
Slain2	2.60734e-11	0.556278	0.517	0.206	5.42483e-07
Ppif	8.22472e-40	0.553935	0.225	0.015	1.71123e-35
Homer1	2.21573e-65	0.549657	0.303	0.017	4.61006e-61
Stk39	8.93494e-25	0.547741	0.258	0.039	1.859e-20
Ube2r2	1.30485e-11	0.543063	0.562	0.248	2.71487e-07
Gpx4	7.89341e-09	0.539777	0.685	0.378	0.00016423
Tmem65	7.72678e-20	0.538455	0.438	0.112	1.60763e-15
Trp53inp2	9.64605e-22	0.53816	0.337	0.072	2.00696e-17
Lpl	3.28484e-11	0.537448	0.865	0.496	6.83444e-07
Rcan2	2.09143e-33	0.536761	0.596	0.113	4.35143e-29
Gpx3	6.82937e-07	0.535872	0.685	0.382	0.0142092
Kcnj5	5.92349e-101	0.535603	0.247	0	1.23244e-96
Mrps24	1.51673e-13	0.534576	0.539	0.215	3.15571e-09
Coq7	4.22457e-21	0.534093	0.292	0.056	8.78964e-17
Mtfp1	1.29509e-49	0.532673	0.213	0.01	2.69456e-45
Mrps23	1.12934e-22	0.531925	0.371	0.069	2.34971e-18
1810058I24Rik	2.37944e-09	0.530117	0.506	0.207	4.95067e-05
Timm17a	3.50819e-15	0.529398	0.618	0.237	7.29913e-11
Fitm2	9.80185e-45	0.526688	0.236	0.016	2.03937e-40
Lrrc10	1.11417e-90	0.522499	0.202	0	2.31814e-86
Lpin1	1.23576e-19	0.522084	0.236	0.032	2.57113e-15
Smim4	1.10018e-08	0.521568	0.281	0.095	0.000228903
Grsf1	3.54034e-20	0.520193	0.315	0.064	7.36603e-16
Sgcg	2.33031e-68	0.51862	0.213	0.004	4.84844e-64
Gmpr	2.36092e-39	0.517543	0.27	0.021	4.91213e-35
Esrra	2.3763e-22	0.514057	0.236	0.032	4.94412e-18
Ccdc141	6.90571e-47	0.513032	0.247	0.011	1.4368e-42
Hibadh	2.37861e-16	0.512634	0.461	0.147	4.94894e-12
Dnaja4	1.1824e-25	0.512498	0.247	0.038	2.4601e-21
Pmpcb	1.28145e-17	0.512491	0.416	0.106	2.66618e-13
Pdk2	1.04902e-25	0.510637	0.292	0.031	2.18259e-21
Ptgr2	2.19183e-24	0.51033	0.348	0.066	4.56031e-20
Tecr	4.39807e-13	0.509461	0.584	0.244	9.15062e-09
Polr2m	1.07901e-19	0.508317	0.562	0.201	2.24499e-15
Cdh13	5.33879e-20	0.506756	0.562	0.163	1.11079e-15
Rilpl1	1.48484e-19	0.506468	0.337	0.072	3.08935e-15
Pcdh7	7.49398e-13	0.506203	0.213	0.041	1.5592e-08
Mrps28	7.89304e-13	0.504722	0.449	0.163	1.64223e-08
Apbb1	5.53466e-36	0.504622	0.27	0.032	1.15154e-31
Bnip3	2.58958e-15	0.504095	0.438	0.15	5.38789e-11
C530008M17Rik	1.04622e-85	0.503413	0.202	0.001	2.17676e-81
Vldlr	2.74449e-18	0.50301	0.258	0.044	5.71018e-14
2410015M20Rik	4.88456e-12	0.502621	0.618	0.275	1.01628e-07
1700020I14Rik	1.04235e-12	0.501856	0.64	0.263	2.16871e-08
Hsdl2	7.54605e-22	0.501268	0.348	0.067	1.57003e-17
Larp1b	4.80401e-24	0.500891	0.303	0.052	9.99523e-20
Pnpla2	4.79286e-14	0.5007	0.506	0.184	9.97203e-10
Crat	9.16732e-15	0.499712	0.27	0.058	1.90735e-10
Ttll1	4.92637e-22	0.498633	0.225	0.027	1.02498e-17
Pacsin3	2.05275e-54	0.496583	0.337	0.019	4.27096e-50
Pigp	1.57679e-13	0.496272	0.494	0.183	3.28068e-09
Rpl3l	3.18479e-52	0.495413	0.202	0.004	6.62627e-48
Asb8	1.36407e-15	0.495187	0.258	0.047	2.83809e-11
Mgst3	2.7694e-24	0.494621	0.629	0.167	5.76202e-20
Smdt1	4.05239e-10	0.493721	0.708	0.39	8.4314e-06
Pkm	1.82098e-12	0.493395	0.742	0.356	3.78874e-08
Tmem70	6.7283e-19	0.492009	0.36	0.088	1.39989e-14
Cmc2	1.51826e-27	0.489472	0.337	0.051	3.15889e-23
Map7d1	2.52651e-11	0.488758	0.461	0.197	5.25666e-07
Tmem160	1.24962e-10	0.488144	0.551	0.233	2.59996e-06
Immp1l	1.44905e-09	0.487107	0.382	0.155	3.01489e-05
Rgs12	2.55283e-18	0.487001	0.292	0.064	5.31142e-14
Pitpnc1	6.64927e-10	0.48681	0.36	0.134	1.38345e-05
2210408F21Rik	2.03591e-17	0.485071	0.236	0.037	4.23592e-13
Scp2	8.91313e-16	0.483507	0.652	0.268	1.85447e-11
Art1	1.04517e-85	0.480605	0.191	0	2.17458e-81
Tsfm	9.96614e-13	0.478367	0.303	0.073	2.07355e-08
2810004N23Rik	1.93742e-17	0.47813	0.382	0.091	4.03099e-13
Syngr1	4.53919e-86	0.476895	0.213	0.004	9.44424e-82
Mfn1	6.95305e-30	0.476455	0.281	0.037	1.44665e-25
Hspa4l	2.35203e-13	0.476034	0.225	0.049	4.89363e-09
Txn2	1.72786e-11	0.474566	0.506	0.199	3.59499e-07
Pkia	5.43646e-14	0.473984	0.281	0.06	1.13111e-09
Tns1	5.64708e-10	0.472884	0.652	0.333	1.17493e-05
Rab3b	5.01485e-56	0.472449	0.135	0.001	1.04339e-51
Dmpk	3.04104e-24	0.472302	0.348	0.064	6.32718e-20
Park7	1.26259e-08	0.472244	0.685	0.393	0.000262694
Sspn	4.27808e-09	0.471275	0.337	0.118	8.90096e-05
Gnpat	2.90537e-19	0.46914	0.303	0.055	6.04491e-15
Kxd1	1.45919e-13	0.468908	0.36	0.113	3.03598e-09
Osgepl1	1.11323e-27	0.466564	0.247	0.031	2.31618e-23
Tmx4	9.34315e-08	0.466172	0.281	0.105	0.00194393
Hint1	3.08194e-09	0.465185	0.809	0.528	6.41229e-05
Ndufa7	2.08226e-07	0.464729	0.798	0.562	0.00433234
Hspb2	6.08939e-28	0.462411	0.472	0.09	1.26696e-23
Ube2m	7.95785e-16	0.460213	0.382	0.099	1.65571e-11
Hdlbp	6.56714e-08	0.459866	0.607	0.31	0.00136636
Pdrg1	1.2733e-13	0.459295	0.506	0.184	2.64923e-09
Mrpl55	9.64732e-14	0.454223	0.438	0.136	2.00722e-09
Gm44386	5.11984e-30	0.453975	0.191	0.013	1.06523e-25
Pdk4	1.39615e-21	0.451781	0.169	0.02	2.90483e-17
Prdx3	2.12707e-09	0.451527	0.315	0.109	4.42557e-05
Pxmp2	1.62023e-35	0.451396	0.213	0.012	3.37105e-31
Neurl2	8.159e-37	0.448685	0.18	0.012	1.69756e-32
Egln1	9.40586e-14	0.446276	0.382	0.117	1.95698e-09
Mrpl28	4.26422e-14	0.445129	0.416	0.135	8.87213e-10
Gm11716	3.15552e-54	0.443563	0.202	0.007	6.56538e-50
Eci2	1.65206e-15	0.442602	0.427	0.137	3.43728e-11
Lrrc39	2.81138e-48	0.442558	0.191	0.006	5.84935e-44
1700021F05Rik	5.51437e-11	0.441916	0.416	0.148	1.14732e-06
Ndufaf4	1.61027e-18	0.441732	0.348	0.092	3.35032e-14
Fastk	4.37572e-14	0.440006	0.247	0.059	9.10413e-10
Dgat2	1.52238e-33	0.439256	0.236	0.016	3.16747e-29
Endog	1.54216e-16	0.438897	0.27	0.048	3.20862e-12
Hspe1	6.65632e-08	0.436699	0.663	0.373	0.00138491
Pdhx	2.83678e-19	0.435535	0.213	0.028	5.90221e-15
Tmem126a	1.1672e-11	0.434788	0.36	0.122	2.42848e-07
Corin	2.88067e-19	0.434489	0.169	0.016	5.99351e-15
Pla2g16	1.10298e-08	0.432754	0.472	0.201	0.000229486
Hspb1	8.1634e-10	0.432598	0.831	0.509	1.69848e-05
Dlst	8.90703e-13	0.43199	0.303	0.083	1.8532e-08
Jph2	1.72116e-14	0.431572	0.236	0.041	3.58104e-10
Enah	1.91588e-14	0.431138	0.315	0.076	3.98618e-10
Phb2	1.6687e-12	0.428897	0.461	0.182	3.47189e-08
Acot7	2.25872e-08	0.427072	0.191	0.055	0.000469949
Trak1	2.55192e-13	0.426861	0.303	0.077	5.30952e-09
Acad11	2.25869e-35	0.423677	0.213	0.017	4.69942e-31
Fem1a	4.09344e-21	0.423662	0.213	0.033	8.51681e-17
Frmd5	7.19352e-53	0.423517	0.169	0.006	1.49668e-48
Romo1	3.38223e-09	0.422539	0.73	0.412	7.03706e-05
Cdh2	6.46928e-48	0.422271	0.18	0.007	1.346e-43
Sms	3.70779e-15	0.420984	0.213	0.036	7.71443e-11
Egln3	4.59573e-24	0.420918	0.18	0.014	9.56188e-20
Alpk2	7.57282e-71	0.41886	0.169	0.001	1.5756e-66
Poldip2	2.03388e-11	0.41842	0.258	0.064	4.23168e-07
Smim20	1.15925e-09	0.418	0.292	0.09	2.41194e-05
B230118H07Rik	1.85665e-19	0.417309	0.315	0.057	3.86294e-15
Mrpl16	5.88492e-13	0.417226	0.258	0.057	1.22442e-08
Lrtm1	5.22865e-56	0.416042	0.135	0.001	1.08787e-51
Mrps9	1.35224e-10	0.41599	0.247	0.07	2.81346e-06
Ctnna1	6.4129e-09	0.415472	0.685	0.38	0.000133427
Slc25a26	4.38618e-25	0.414877	0.18	0.012	9.12589e-21
Gm2830	1.27396e-15	0.414709	0.663	0.251	2.65061e-11
Cavin4	5.9281e-56	0.414455	0.124	0.001	1.2334e-51
Ldha	3.17282e-08	0.413374	0.764	0.44	0.000660136
Tufm	9.53114e-13	0.413099	0.281	0.069	1.98305e-08
Cox17	2.71313e-11	0.412146	0.607	0.265	5.64494e-07
Scn5a	3.65488e-46	0.412103	0.112	0	7.60434e-42
Rnf11	4.78536e-09	0.411693	0.427	0.195	9.95642e-05
Rgs6	7.33946e-18	0.411548	0.157	0.019	1.52705e-13
Rbm38	8.59801e-19	0.410971	0.247	0.04	1.7889e-14
Smim19	1.60434e-09	0.40977	0.225	0.064	3.33799e-05
Palmd	9.63051e-10	0.408352	0.393	0.155	2.00372e-05
Svip	3.59147e-10	0.407531	0.169	0.03	7.47242e-06
Prdx5	3.00304e-12	0.407154	0.697	0.311	6.24813e-08
Fmc1	1.92643e-11	0.406824	0.494	0.198	4.00812e-07
Sh3glb1	5.41243e-08	0.406781	0.831	0.51	0.00112611
Tubb4b	1.94983e-10	0.40658	0.596	0.263	4.05681e-06
Clybl	2.9699e-19	0.406548	0.292	0.051	6.17917e-15
Dnaja2	2.53556e-13	0.406343	0.517	0.201	5.27549e-09
Zcrb1	2.09007e-09	0.405703	0.506	0.227	4.3486e-05
Higd1a	3.0236e-11	0.405188	0.551	0.23	6.2909e-07
Timp4	2.93231e-05	0.40324	0.36	0.18	0.610096
Gmnn	4.47288e-10	0.402947	0.157	0.026	9.30627e-06
Slc25a39	1.94084e-08	0.402455	0.416	0.179	0.000403811
Adk	4.43247e-14	0.401651	0.315	0.076	9.2222e-10
Kif1c	1.66335e-10	0.400885	0.315	0.105	3.46076e-06
Rnf10	3.08181e-09	0.397308	0.562	0.237	6.41201e-05
Hmgb3	4.50088e-39	0.396636	0.191	0.016	9.36452e-35
Tead1	2.97496e-13	0.394922	0.202	0.045	6.18971e-09
Coq10a	1.31331e-26	0.393968	0.236	0.024	2.73247e-22
Pabpc4	5.0549e-14	0.392658	0.303	0.062	1.05172e-09
Hint3	4.41837e-13	0.391748	0.258	0.063	9.19287e-09
Azi2	3.68336e-08	0.390805	0.315	0.121	0.00076636
Clic5	8.30466e-12	0.390616	0.539	0.215	1.72787e-07
Mrpl54	9.80006e-10	0.389813	0.449	0.18	2.039e-05
Fam162a	7.0576e-09	0.388925	0.483	0.216	0.00014684
Asph	3.09718e-06	0.388816	0.326	0.139	0.0644399
Mhrt	2.27687e-66	0.388486	0.169	0	4.73726e-62
Synpo2l	1.09174e-45	0.388452	0.169	0.005	2.27147e-41
Inpp5a	6.14251e-11	0.388083	0.315	0.104	1.27801e-06
Cpt2	1.01398e-15	0.387446	0.225	0.037	2.10968e-11
Dnajc19	2.08977e-11	0.38694	0.517	0.203	4.34798e-07
Mcur1	2.35693e-10	0.386406	0.337	0.109	4.90383e-06
Unc45b	1.36944e-12	0.385408	0.326	0.112	2.84926e-08
Ptpn11	2.98824e-07	0.385202	0.371	0.174	0.00621733
Bag1	3.64868e-09	0.384742	0.483	0.219	7.59144e-05
Samm50	2.71312e-09	0.384327	0.337	0.122	5.64493e-05
Pum3	7.27772e-06	0.383311	0.27	0.116	0.15142
Mff	1.38465e-10	0.383182	0.404	0.17	2.88091e-06
Pcgf5	1.20348e-10	0.382523	0.281	0.085	2.50396e-06
Mmp15	5.59568e-08	0.382191	0.18	0.051	0.00116424
Mrpl14	4.92451e-06	0.381596	0.371	0.176	0.102459
Qk	6.37517e-11	0.3814	0.584	0.257	1.32642e-06
Cystm1	9.37256e-11	0.381193	0.404	0.141	1.95005e-06
Sptb	1.53003e-41	0.380692	0.146	0.002	3.18338e-37
Btnl9	2.39606e-05	0.37959	0.36	0.172	0.498525
Gpi1	8.68845e-08	0.379514	0.607	0.328	0.00180772
Smim26	1.28078e-07	0.379456	0.303	0.114	0.00266479
Yipf7	8.94861e-76	0.379155	0.169	0	1.86185e-71
Josd2	1.31518e-08	0.378915	0.303	0.096	0.000273636
Gpihbp1	1.18502e-05	0.378069	0.618	0.387	0.246556
0610009O20Rik	3.32812e-13	0.377494	0.225	0.054	6.92448e-09
Mrps34	2.11098e-11	0.377477	0.315	0.099	4.3921e-07
Chchd1	1.0715e-10	0.377073	0.573	0.253	2.22935e-06
Acox1	1.26868e-08	0.377008	0.213	0.056	0.000263962
Slc25a12	2.19641e-17	0.376645	0.281	0.063	4.56985e-13
Tango2	1.38247e-16	0.375894	0.213	0.036	2.87636e-12
8430408G22Rik	0.00512565	0.375287	0.371	0.25	1
Lrrc14b	1.36478e-46	0.374807	0.146	0.004	2.83956e-42
Dmd	3.02783e-08	0.374101	0.281	0.1	0.00062997
Mrpl4	7.28711e-11	0.373915	0.461	0.175	1.51616e-06
Smim10l1	3.365e-10	0.373715	0.506	0.206	7.00121e-06
Stub1	5.70793e-07	0.372369	0.438	0.2	0.0118759
Cdv3	2.57329e-08	0.371815	0.382	0.156	0.000535398
Tpt1	2.42844e-06	0.371778	0.966	0.752	0.0505262
Mrs2	1.52629e-16	0.371221	0.258	0.05	3.1756e-12
Pdcd5	7.3415e-05	0.369999	0.517	0.294	1
Lmod3	5.99453e-42	0.369756	0.135	0.003	1.24722e-37
Acss1	1.12852e-21	0.368873	0.191	0.021	2.34799e-17
Ppa2	7.64683e-10	0.367832	0.292	0.081	1.591e-05
Spr	1.72305e-06	0.367801	0.326	0.145	0.0358498
Fxr1	3.41906e-09	0.367305	0.461	0.211	7.11371e-05
Apip	5.66881e-09	0.367265	0.27	0.082	0.000117945
Grpel1	8.08527e-11	0.366868	0.438	0.163	1.68222e-06
Usp28	1.27682e-45	0.366852	0.225	0.013	2.65655e-41
Rgcc	5.4682e-05	0.366464	0.506	0.311	1
Ecsit	2.57257e-17	0.366191	0.27	0.051	5.35249e-13
Csdc2	1.15523e-35	0.365744	0.146	0.006	2.40356e-31
Asb2	1.39732e-12	0.365528	0.236	0.046	2.90726e-08
Sdr39u1	4.0726e-14	0.364336	0.236	0.053	8.47346e-10
Pgm2	2.02163e-13	0.364123	0.225	0.038	4.2062e-09
Rrad	1.30667e-09	0.363873	0.202	0.048	2.71866e-05
Pstk	6.66981e-09	0.362128	0.213	0.06	0.000138772
Arhgap5	1.45811e-08	0.361042	0.517	0.212	0.000303375
Lsm14b	5.11454e-11	0.360934	0.202	0.048	1.06413e-06
Mrps35	4.07513e-09	0.360802	0.247	0.075	8.47871e-05
Fuom	6.69557e-08	0.360676	0.202	0.05	0.00139308
Nkx2-5	1.58117e-62	0.360666	0.169	0.001	3.28979e-58
Me3	4.04108e-38	0.360563	0.18	0.008	8.40787e-34
Nudt3	2.25295e-12	0.360283	0.258	0.059	4.68748e-08
Nudt19	2.50957e-14	0.359334	0.27	0.056	5.22141e-10
Tmem38a	3.4415e-21	0.359302	0.191	0.022	7.16038e-17
Dtnbp1	3.03474e-13	0.358305	0.371	0.117	6.31409e-09
Plin4	3.3402e-12	0.358054	0.146	0.017	6.94962e-08
Fbxo32	5.58756e-10	0.357964	0.247	0.06	1.16255e-05
Psmb7	0.000172268	0.35781	0.393	0.233	1
Mettl23	1.93931e-10	0.357048	0.315	0.105	4.03493e-06
Mrpl46	1.43513e-13	0.356974	0.258	0.065	2.98593e-09
Rabgap1l	2.41774e-13	0.355588	0.258	0.065	5.03035e-09
Timm10	1.79187e-11	0.355465	0.258	0.066	3.72817e-07
Ap4s1	8.79412e-12	0.354935	0.281	0.078	1.8297e-07
Ptges2	9.0485e-10	0.354307	0.202	0.047	1.88263e-05
Pebp1	2.58358e-10	0.353065	0.528	0.223	5.3754e-06
Auh	3.4483e-05	0.352539	0.18	0.065	0.717454
AV026068	4.11761e-16	0.351229	0.202	0.035	8.5671e-12
Myo18a	3.93608e-10	0.347907	0.292	0.084	8.1894e-06
Nol7	5.91546e-09	0.34753	0.584	0.294	0.000123077
Rabggtb	6.22693e-13	0.346997	0.315	0.082	1.29558e-08
Pim3	6.20615e-07	0.346486	0.281	0.129	0.0129125
Mylk4	3.00092e-37	0.346467	0.135	0.006	6.24371e-33
Card19	0.000191216	0.345768	0.337	0.177	1
Lyrm9	1.11034e-21	0.345552	0.146	0.011	2.31018e-17
Kcng2	1.02842e-75	0.345168	0.18	0.002	2.13974e-71
Trabd2b	2.18478e-13	0.345155	0.146	0.024	4.54565e-09
Slc25a20	4.42037e-07	0.344632	0.169	0.043	0.00919702
Msrb2	3.32156e-14	0.344091	0.202	0.038	6.91083e-10
Mapk1	4.78327e-05	0.341514	0.348	0.173	0.995208
Pnpla8	2.22992e-08	0.341183	0.393	0.157	0.000463957
Dhrs7c	2.86411e-35	0.340899	0.124	0.002	5.95907e-31
Fahd1	4.68692e-23	0.340771	0.202	0.021	9.7516e-19
Polr2l	1.05012e-05	0.339891	0.506	0.276	0.218489
Rhobtb1	5.97381e-22	0.339757	0.18	0.021	1.24291e-17
Mlycd	4.64704e-08	0.339213	0.157	0.032	0.000966864
Fbxo40	2.81021e-35	0.337794	0.135	0.002	5.84693e-31
Acbd6	9.25705e-08	0.337741	0.27	0.1	0.00192602
Kmt5a	5.69889e-08	0.337089	0.202	0.062	0.00118571
Kcnj11	6.94628e-66	0.336923	0.157	0	1.44524e-61
Bola1	8.84113e-06	0.336861	0.202	0.076	0.183948
1190007I07Rik	1.09594e-12	0.336779	0.202	0.038	2.28022e-08
Epha4	9.28779e-07	0.336572	0.18	0.055	0.0193242
Tomm40l	1.98461e-08	0.335954	0.202	0.059	0.000412918
Rbm24	1.05095e-34	0.335917	0.281	0.026	2.18661e-30
Csde1	1.52271e-05	0.335728	0.652	0.389	0.316814
Emc2	1.65429e-07	0.335244	0.427	0.193	0.00344191
Fxn	3.5739e-21	0.33493	0.202	0.023	7.43587e-17
Id1	0.000195195	0.334128	0.584	0.386	1
Dgcr6	1.49893e-05	0.333973	0.18	0.059	0.311868
Gm45716	1.24628e-36	0.333281	0.191	0.012	2.593e-32
Prkaa2	6.29265e-38	0.333159	0.213	0.018	1.30925e-33
Rdh14	1.02297e-11	0.33288	0.225	0.053	2.12838e-07
Isca2	1.33967e-08	0.332408	0.315	0.119	0.000278732
Strip2	4.26436e-31	0.331081	0.112	0.002	8.87243e-27
Car14	7.64326e-59	0.330451	0.169	0.002	1.59026e-54
Mtif2	3.65168e-12	0.330336	0.292	0.07	7.59769e-08
Ift81	7.00336e-14	0.330195	0.225	0.04	1.45712e-09
Prdx6	2.85802e-08	0.329853	0.483	0.228	0.00059464
Pccb	5.75903e-13	0.329487	0.27	0.068	1.19822e-08
Snrpn	7.89411e-15	0.328991	0.157	0.023	1.64245e-10
Emc6	1.02444e-06	0.328674	0.315	0.132	0.0213146
Homer2	1.27105e-37	0.326927	0.124	0.003	2.64454e-33
mt-Ti	7.86264e-08	0.326904	0.27	0.083	0.0016359
Cebpzos	6.38925e-08	0.326665	0.292	0.096	0.00132935
Agtpbp1	1.16783e-09	0.325279	0.213	0.056	2.4298e-05
E2f6	9.18371e-12	0.324248	0.213	0.041	1.91076e-07
Rflnb	8.35998e-05	0.323801	0.337	0.18	1
Rbm20	7.09458e-66	0.323394	0.157	0.001	1.4761e-61
Rasgrp3	0.00721527	0.323044	0.236	0.122	1
Dph3	5.4465e-06	0.321584	0.427	0.206	0.11332
Mrps15	4.78299e-10	0.321294	0.382	0.137	9.9515e-06
Ank	3.20481e-14	0.318812	0.236	0.048	6.66793e-10
Bves	6.64793e-61	0.318328	0.135	0.001	1.38317e-56
Sod1	1.65467e-07	0.317314	0.674	0.366	0.00344271
Hn1	2.21869e-07	0.317138	0.461	0.224	0.00461622
Lmo1	4.07857e-07	0.316429	0.169	0.051	0.00848586
Myo18b	4.85093e-76	0.315708	0.191	0.002	1.00929e-71
Perm1	5.9281e-56	0.315314	0.124	0.001	1.2334e-51
Txnl4a	2.35506e-09	0.315155	0.292	0.101	4.89994e-05
Vamp5	5.79413e-05	0.314624	0.326	0.171	1
Fam210a	2.35243e-11	0.314379	0.202	0.048	4.89447e-07
Mrpl43	0.000636989	0.314336	0.247	0.129	1
Tbc1d4	1.10992e-14	0.314095	0.146	0.02	2.30931e-10
Kdr	0.000445281	0.313999	0.461	0.298	1
Ggct	3.01536e-09	0.313692	0.169	0.034	6.27376e-05
Gadd45gip1	2.57753e-08	0.31214	0.371	0.153	0.000536281
R3hdm2	9.55614e-09	0.311959	0.326	0.135	0.000198825
Lynx1	6.84339e-14	0.311616	0.258	0.063	1.42384e-09
Ucp2	5.81506e-09	0.31154	0.539	0.247	0.000120988
Rtl8b	1.36206e-07	0.310797	0.348	0.146	0.00283391
Casz1	6.08623e-11	0.310666	0.135	0.025	1.2663e-06
Myl12a	7.28921e-05	0.309527	0.82	0.652	1
Tcf15	4.34359e-05	0.309455	0.337	0.175	0.903727
Cox19	2.73834e-08	0.309166	0.27	0.081	0.00056974
Adssl1	2.22776e-24	0.309088	0.247	0.026	4.63508e-20
Mmaa	1.59337e-05	0.309086	0.112	0.027	0.331516
Yif1a	2.32697e-05	0.309016	0.348	0.177	0.484149
Rbp7	2.90666e-05	0.308754	0.438	0.246	0.60476
Limch1	3.41e-08	0.30874	0.315	0.119	0.000709484
Yjefn3	2.35972e-25	0.308301	0.135	0.005	4.90963e-21
Bcat2	1.81076e-10	0.308173	0.202	0.049	3.76746e-06
Fyco1	4.53467e-12	0.306392	0.27	0.077	9.43484e-08
Usp2	1.61945e-10	0.306352	0.213	0.046	3.36943e-06
Mzt1	6.393e-07	0.306341	0.236	0.081	0.0133013
Sacs	3.32393e-07	0.305808	0.112	0.026	0.00691577
Klhl31	6.17853e-56	0.305689	0.135	0.001	1.2855e-51
Tmem163	5.28479e-42	0.305476	0.135	0.002	1.09955e-37
Oaz1	5.98712e-06	0.305388	0.798	0.496	0.124568
Dnlz	9.90446e-08	0.305047	0.236	0.079	0.00206072
Ppp1r1b	3.8871e-46	0.304628	0.112	0.001	8.08749e-42
Asb11	3.87263e-31	0.304244	0.146	0.006	8.05739e-27
Zfp706	7.29653e-06	0.304044	0.539	0.319	0.151812
Uqcc1	1.00821e-14	0.303754	0.225	0.041	2.09769e-10
Mt3	7.65176e-32	0.302881	0.157	0.005	1.59203e-27
Abhd5	0.000160103	0.302635	0.157	0.057	1
Pkp2	1.52816e-46	0.301603	0.146	0.003	3.17949e-42
Rtraf	3.62157e-05	0.301543	0.551	0.336	0.753503
Slco3a1	0.0272399	0.301472	0.169	0.092	1
Ppp1r3c	3.0021e-21	0.301296	0.169	0.013	6.24616e-17
Ptp4a2	6.09254e-07	0.301021	0.551	0.273	0.0126761
Mlana	4.59346e-48	0.300931	0.135	0.001	9.55715e-44
Npepps	1.8636e-08	0.300809	0.292	0.105	0.000387741
Cd36	1.18311e-10	0.299319	0.944	0.604	2.46158e-06
Dsg2	7.26548e-13	0.299172	0.101	0.007	1.51166e-08
Slc17a7	4.62289e-46	0.299095	0.101	0	9.61838e-42
Atp6v1d	2.15754e-06	0.298954	0.427	0.206	0.0448897
Pgm5	7.21356e-17	0.298833	0.225	0.036	1.50085e-12
Rnf187	2.6756e-12	0.297365	0.461	0.173	5.56685e-08
Asrgl1	1.96761e-09	0.297252	0.169	0.039	4.0938e-05
Prpf19	1.48178e-10	0.296911	0.303	0.095	3.08299e-06
Alkbh7	1.80858e-07	0.296705	0.18	0.05	0.00376294
Fopnl	1.2985e-10	0.296136	0.281	0.085	2.70166e-06
Fabp5	0.000880955	0.295497	0.371	0.226	1
Psme4	3.43719e-05	0.294766	0.247	0.106	0.715142
Prox1	3.65098e-37	0.294582	0.135	0.005	7.59623e-33
Nudt7	1.63396e-10	0.294576	0.146	0.022	3.39962e-06
Tacc2	1.41233e-08	0.293991	0.27	0.092	0.000293849
Gstm7	3.07988e-22	0.293591	0.146	0.01	6.408e-18
Inppl1	3.14444e-13	0.29285	0.202	0.042	6.54232e-09
Rtn2	4.17503e-18	0.292668	0.225	0.03	8.68657e-14
BC004004	0.000147169	0.292624	0.337	0.162	1
Rab12	1.60649e-05	0.290641	0.292	0.13	0.334246
Ifngr2	1.06711e-06	0.290038	0.337	0.13	0.0222023
Mapk10	5.25048e-51	0.289998	0.112	0	1.09242e-46
Eif4g2	1.86205e-07	0.289735	0.843	0.567	0.00387418
Mrps16	7.23117e-07	0.289577	0.382	0.176	0.0150452
Dhrs11	3.16371e-32	0.289497	0.157	0.009	6.58241e-28
Ubxn2a	1.42055e-09	0.289495	0.315	0.108	2.9556e-05
Kank3	6.21887e-05	0.289242	0.27	0.125	1
Isca1	1.737e-09	0.288157	0.281	0.088	3.61399e-05
Mapkapk2	1.78097e-06	0.288044	0.258	0.113	0.037055
Chd6	2.26112e-05	0.287243	0.258	0.117	0.470448
Slf1	1.76063e-05	0.285914	0.157	0.045	0.366316
Fbxo9	7.30894e-05	0.285816	0.213	0.085	1
Aldh6a1	8.09318e-09	0.285113	0.236	0.069	0.000168387
4933434E20Rik	1.94737e-12	0.284882	0.281	0.084	4.0517e-08
Tmem147	3.16858e-05	0.284778	0.337	0.163	0.659255
Kcnh2	6.56303e-13	0.284338	0.112	0.008	1.3655e-08
Mrpl3	3.19493e-08	0.283926	0.27	0.092	0.000664738
Speg	1.35125e-09	0.283641	0.146	0.027	2.81141e-05
Adra1b	2.43648e-37	0.283455	0.101	0.001	5.06933e-33
Ehbp1	1.30739e-08	0.282883	0.169	0.027	0.000272015
Acads	5.32054e-09	0.282564	0.169	0.046	0.000110699
Gsto1	4.55466e-10	0.282499	0.18	0.043	9.47643e-06
Stoml2	1.54664e-07	0.282394	0.315	0.129	0.00321794
Btbd1	1.56762e-08	0.282149	0.258	0.084	0.00032616
2310039H08Rik	0.000805955	0.281922	0.18	0.076	1
Ptov1	1.07776e-06	0.281514	0.326	0.142	0.0224239
Stk11	1.7364e-05	0.280858	0.236	0.096	0.361276
Dnajb2	3.325e-11	0.280515	0.27	0.076	6.91799e-07
Trim55	5.8037e-56	0.280276	0.135	0	1.20752e-51
Ccdc90b	1.53162e-06	0.278738	0.27	0.105	0.0318669
Ttc3	2.86166e-05	0.278567	0.348	0.16	0.595397
Suclg2	2.39375e-06	0.278484	0.247	0.092	0.0498044
Cbr4	9.74174e-17	0.27838	0.169	0.022	2.02687e-12
Fam136a	1.33076e-10	0.27789	0.18	0.044	2.76878e-06
Optn	2.60753e-06	0.277824	0.146	0.032	0.0542522
D17Wsu92e	2.48882e-07	0.276971	0.326	0.121	0.00517825
Arfgef1	0.000140546	0.276375	0.247	0.098	1
mt-Tm	1.28412e-12	0.276363	0.236	0.057	2.67173e-08
Ablim2	4.80907e-16	0.276097	0.101	0.008	1.00058e-11
Sord	7.54245e-12	0.275753	0.213	0.049	1.56928e-07
Kcnip2	5.25048e-51	0.275234	0.112	0	1.09242e-46
Akr7a5	2.30597e-09	0.275156	0.191	0.05	4.79779e-05
Ctnnal1	2.77592e-12	0.27515	0.135	0.022	5.77557e-08
Ppargc1a	2.85641e-39	0.274817	0.146	0.004	5.94305e-35
Ctnnbip1	0.000252616	0.274681	0.258	0.131	1
Xirp1	9.16699e-11	0.274364	0.135	0.021	1.90728e-06
Ankrd40	4.51704e-06	0.274246	0.247	0.09	0.0939814
Nos2	1.27233e-08	0.27395	0.124	0.026	0.000264721
Rmdn1	3.48325e-09	0.273679	0.169	0.034	7.24724e-05
Akap6	1.59674e-07	0.273368	0.124	0.03	0.00332217
Gspt1	2.30094e-06	0.273307	0.337	0.157	0.0478734
Pdk1	5.24621e-23	0.273007	0.169	0.022	1.09153e-18
Rab3a	3.3817e-08	0.272544	0.258	0.078	0.000703597
2022-03-02	0.00320919	0.271645	0.247	0.147	1
Sdhaf1	8.19342e-09	0.270885	0.169	0.049	0.000170472
Mpi	1.21507e-14	0.270527	0.157	0.023	2.52807e-10
Serpinb6b	2.97016e-12	0.270255	0.135	0.02	6.17971e-08
Slc25a13	1.13054e-32	0.269908	0.146	0.006	2.3522e-28
Fibp	3.77305e-07	0.269853	0.236	0.082	0.0078502
Gab1	5.92545e-08	0.269797	0.169	0.039	0.00123285
Tbc1d1	1.16902e-11	0.268872	0.236	0.058	2.43227e-07
Spast	0.00303119	0.268494	0.112	0.054	1
Dctn6	1.82211e-05	0.268328	0.416	0.224	0.379107
Rangrf	2.72629e-14	0.26831	0.157	0.023	5.67232e-10
Nap1l4	4.11063e-07	0.267815	0.438	0.202	0.00855257
Mlf2	0.00298516	0.267786	0.371	0.243	1
Znrf1	0.0332877	0.267289	0.135	0.075	1
Eif1	8.01402e-06	0.267176	0.989	0.868	0.16674
Gstk1	7.38346e-05	0.266472	0.225	0.091	1
Osbpl8	3.76972e-11	0.266461	0.303	0.095	7.84327e-07
Kif1b	4.14528e-07	0.266421	0.427	0.198	0.00862467
Ktn1	7.8998e-05	0.265943	0.427	0.234	1
Sccpdh	1.66332e-10	0.265497	0.18	0.034	3.4607e-06
Paqr9	4.62289e-46	0.2646	0.101	0	9.61838e-42
Hhatl	7.3999e-66	0.263867	0.146	0	1.53962e-61
Slc30a9	2.10616e-06	0.263798	0.225	0.081	0.0438208
Bod1	8.62501e-09	0.263504	0.27	0.094	0.000179452
Cds2	5.9686e-05	0.263221	0.292	0.149	1
Hist1h4h	4.44986e-07	0.263182	0.18	0.046	0.00925837
Gpcpd1	1.30747e-05	0.262772	0.258	0.101	0.272031
Mtch2	1.94414e-06	0.262506	0.438	0.216	0.0404497
Hacd1	5.28288e-08	0.262384	0.225	0.068	0.00109916
Mrpl41	4.26059e-06	0.262349	0.292	0.112	0.0886458
Lonp1	0.000562379	0.261928	0.169	0.06	1
Mmadhc	3.19339e-05	0.261875	0.236	0.109	0.664418
C1qtnf9	2.11733e-06	0.26137	0.371	0.176	0.0440531
Mipep	2.448e-09	0.261157	0.135	0.022	5.09331e-05
A430105I19Rik	1.9771e-11	0.260976	0.157	0.031	4.11356e-07
Ggnbp1	4.80785e-16	0.260606	0.135	0.012	1.00032e-11
Fam134b	2.583e-07	0.260496	0.157	0.035	0.00537419
Hmgcl	0.000198642	0.260357	0.225	0.094	1
Palld	6.64829e-14	0.260137	0.393	0.119	1.38324e-09
Scand1	6.42625e-06	0.25972	0.427	0.226	0.133705
Gm11273	1.92714e-09	0.259676	0.247	0.073	4.00962e-05
Ube2a	6.53368e-08	0.259162	0.371	0.143	0.0013594
Nol3	1.15229e-15	0.258266	0.18	0.024	2.39746e-11
Vti1b	0.000591992	0.257856	0.382	0.227	1
Pfdn1	5.35414e-07	0.25749	0.528	0.258	0.0111398
Dkk3	2.47722e-09	0.257423	0.247	0.079	5.1541e-05
Mid1ip1	0.00051349	0.257414	0.225	0.105	1
Ubl5	1.51916e-05	0.257228	0.787	0.478	0.316077
Nes	0.000115853	0.257086	0.382	0.208	1
Dnajc30	0.000321621	0.25692	0.146	0.057	1
Aldh1b1	6.30875e-56	0.256883	0.135	0.002	1.3126e-51
Fam174a	0.000183865	0.256881	0.292	0.148	1
Gm11966	6.01434e-11	0.256518	0.326	0.104	1.25134e-06
Akr1b10	1.23972e-14	0.256329	0.225	0.047	2.57936e-10
Aqp7	6.90633e-05	0.256035	0.213	0.088	1
Klhdc2	6.18447e-07	0.255905	0.236	0.091	0.0128674
Rab2a	3.19483e-06	0.255639	0.663	0.397	0.0664715
Pde4a	4.58556e-17	0.254687	0.157	0.022	9.54071e-13
Bag2	1.46034e-25	0.254676	0.169	0.018	3.03839e-21
Gnas	2.05334e-05	0.254493	0.933	0.662	0.427218
Agl	2.52169e-09	0.25391	0.18	0.039	5.24663e-05
Tomm40	2.02601e-05	0.253475	0.18	0.063	0.421531
C030006K11Rik	2.81571e-13	0.252747	0.124	0.017	5.85837e-09
Polr2c	4.98575e-05	0.252268	0.371	0.17	1
Coq2	1.57064e-07	0.251762	0.236	0.069	0.00326788
Pgp	4.40163e-05	0.251317	0.202	0.076	0.915802
Mrps7	4.07968e-11	0.251286	0.326	0.115	8.48819e-07
Hk1	8.3631e-06	0.25121	0.247	0.109	0.174003
Tmem182	6.40497e-17	0.251034	0.157	0.015	1.33262e-12
Med25	0.00263866	0.250998	0.146	0.062	1
Malsu1	0.00120524	0.250815	0.202	0.092	1
Gm48882	2.29472e-17	0.250647	0.112	0.009	4.77439e-13
1110008P14Rik	6.6318e-05	0.250562	0.236	0.102	1
Ndufaf8	3.954e-06	0.250524	0.36	0.156	0.0822669
Mef2a	0.00015046	0.250439	0.461	0.265	1
Gm5805	0.490878	-0.250019	0.101	0.124	1
Tspan4	0.354663	-0.250072	0.213	0.264	1
Tppp3	0.495721	-0.250124	0.315	0.241	1
Zcchc6	0.781567	-0.250335	0.225	0.221	1
Cnbp	0.48652	-0.250374	0.596	0.523	1
Rpl11	0.0169071	-0.250419	0.921	0.807	1
Commd4	0.23133	-0.250676	0.112	0.142	1
Tmem123	0.230998	-0.250948	0.213	0.247	1
Mga	0.497007	-0.251105	0.112	0.133	1
Ranbp2	0.253832	-0.251915	0.112	0.157	1
Maff	0.331085	-0.251965	0.112	0.149	1
Bach1	0.0317031	-0.252053	0.067	0.133	1
Nktr	0.146914	-0.252481	0.112	0.171	1
Sar1a	0.467349	-0.252529	0.236	0.261	1
Cldnd1	0.850528	-0.25254	0.191	0.175	1
S100a13	0.552965	-0.252632	0.449	0.447	1
Cpd	0.758109	-0.252816	0.169	0.175	1
Anxa4	0.328962	-0.253057	0.09	0.124	1
Sdc4	0.21079	-0.25321	0.09	0.138	1
Rps6ka3	0.0860715	-0.25332	0.09	0.158	1
Bhlhe40	0.714497	-0.253639	0.146	0.166	1
Gm7536	0.386412	-0.253775	0.135	0.16	1
Ninj1	0.562052	-0.253858	0.18	0.148	1
Cfdp1	0.404518	-0.254157	0.213	0.226	1
Trappc4	0.260794	-0.254232	0.169	0.203	1
Far1	0.173029	-0.254365	0.079	0.129	1
Rps13-ps2	0.357496	-0.254728	0.101	0.123	1
Serinc1	0.816855	-0.254904	0.449	0.407	1
Rps9	0.115729	-0.255039	0.966	0.783	1
Pgf	0.188138	-0.255083	0.067	0.103	1
Ddx58	0.236325	-0.255148	0.067	0.11	1
Mcfd2	0.260243	-0.255771	0.135	0.175	1
Tnrc6b	0.55995	-0.255888	0.18	0.2	1
Sf3b1	0.280321	-0.255913	0.404	0.436	1
Atpif1	0.0926994	-0.256284	0.674	0.503	1
Slc39a1	0.087147	-0.257217	0.056	0.105	1
Tm7sf3	0.203403	-0.257401	0.101	0.139	1
H2-Q6	0.959865	-0.257401	0.124	0.132	1
Itch	0.0655131	-0.257943	0.045	0.101	1
Rpl10-ps3	0.387412	-0.258069	0.169	0.191	1
Akr1a1	0.422516	-0.258174	0.506	0.437	1
Hacd4	0.167001	-0.258874	0.056	0.103	1
Gm6563	0.598164	-0.258917	0.09	0.112	1
Gas6	0.985894	-0.259968	0.36	0.315	1
Spred1	0.362321	-0.260004	0.079	0.111	1
Id3	0.198554	-0.26046	0.629	0.604	1
Hspa1b	0.507966	-0.260851	0.18	0.172	1
Rbmxl1	0.279198	-0.26091	0.112	0.167	1
Sec31a	0.847657	-0.261066	0.303	0.27	1
Atrx	0.232518	-0.261104	0.27	0.301	1
Prelid1	0.0966606	-0.261701	0.18	0.255	1
Lgals3	0.00238253	-0.261754	0.281	0.139	1
Unc50	0.0814548	-0.26236	0.112	0.171	1
Spcs3	0.52439	-0.262597	0.112	0.13	1
Mxd4	0.461151	-0.26277	0.438	0.436	1
Wdr83os	0.976735	-0.262883	0.27	0.227	1
Tkt	0.565503	-0.262998	0.146	0.176	1
Ubap2l	0.237658	-0.263079	0.225	0.265	1
Eif1a	0.138403	-0.263356	0.09	0.134	1
Chd9	0.108172	-0.263424	0.067	0.12	1
Tspan31	0.182309	-0.264043	0.18	0.206	1
H2afy	0.0194714	-0.264105	0.056	0.141	1
Nck1	0.504304	-0.264374	0.27	0.271	1
Pip4k2a	0.182478	-0.264969	0.067	0.117	1
Cyb5r3	0.538704	-0.265296	0.18	0.213	1
Ext2	0.0692892	-0.265456	0.056	0.115	1
Necap2	0.0175534	-0.265673	0.034	0.11	1
Psip1	0.122605	-0.265734	0.101	0.155	1
Gnptg	0.0459813	-0.266035	0.056	0.111	1
Col4a1	0.64726	-0.266229	0.607	0.537	1
Mia2	0.111878	-0.266594	0.18	0.248	1
Angptl2	0.221612	-0.266596	0.101	0.142	1
Atp6ap1	0.243375	-0.26671	0.236	0.271	1
Cript	0.925053	-0.267012	0.202	0.205	1
Snrpe	0.997285	-0.267071	0.382	0.357	1
Pgrmc1	0.305019	-0.267289	0.18	0.22	1
Sptan1	0.585592	-0.267306	0.36	0.346	1
Kmt2e	0.443746	-0.268839	0.393	0.412	1
Sec11c	0.712926	-0.268844	0.157	0.17	1
Eapp	0.87538	-0.269196	0.225	0.207	1
Pld3	0.0411775	-0.269218	0.067	0.135	1
Rpl14-ps1	0.227444	-0.269758	0.09	0.119	1
Ctsd	0.664008	-0.269987	0.528	0.441	1
Mybbp1a	0.215325	-0.269996	0.09	0.144	1
Cib1	0.134651	-0.270044	0.079	0.128	1
Stx7	0.441409	-0.270081	0.18	0.197	1
Cep170	0.128771	-0.270206	0.067	0.113	1
Myadm	0.597281	-0.270458	0.461	0.437	1
Gabarapl2	0.958451	-0.27049	0.337	0.274	1
Smc4	0.723936	-0.270498	0.169	0.183	1
Cd2ap	0.299831	-0.270585	0.236	0.295	1
Gm9385	0.971554	-0.271031	0.18	0.178	1
Tap2	0.676243	-0.27108	0.169	0.172	1
Tm2d3	0.490526	-0.271544	0.101	0.124	1
Ddost	0.408354	-0.272059	0.27	0.276	1
Rpl31-ps8	0.694629	-0.272309	0.18	0.192	1
Erh	0.836944	-0.27272	0.18	0.165	1
Smchd1	0.14091	-0.272811	0.09	0.146	1
Maged2	0.671082	-0.273394	0.124	0.131	1
Selenok	0.229841	-0.273398	0.652	0.593	1
Casp12	0.117104	-0.273524	0.079	0.132	1
Cd164	0.718805	-0.27361	0.258	0.262	1
Pon3	0.314596	-0.274164	0.101	0.131	1
Ssfa2	0.0157935	-0.274205	0.045	0.134	1
Rpl9	0.0604148	-0.274354	0.91	0.771	1
Eif4h	0.346454	-0.274464	0.225	0.262	1
Plin2	0.547076	-0.274762	0.18	0.191	1
Commd7	0.125618	-0.274841	0.067	0.116	1
Lrpap1	0.867924	-0.275014	0.303	0.278	1
Dad1	0.449093	-0.275446	0.517	0.482	1
Tcea1	0.859832	-0.275955	0.236	0.23	1
Vps29	0.535488	-0.275996	0.292	0.302	1
Parp9	0.125168	-0.276215	0.067	0.124	1
Psma5	0.44056	-0.276392	0.292	0.299	1
Vps4b	0.23657	-0.27673	0.146	0.192	1
Mesd	0.0433981	-0.277362	0.09	0.158	1
Tubb6	0.0135158	-0.277822	0.034	0.117	1
Slc44a1	0.72648	-0.278062	0.157	0.156	1
Litaf	0.413162	-0.278311	0.169	0.202	1
Ttc28	0.079379	-0.278636	0.067	0.123	1
Clec14a	0.560624	-0.279365	0.112	0.131	1
Ap2m1	0.539476	-0.279435	0.281	0.275	1
Myo9a	0.0123819	-0.279679	0.022	0.101	1
Tmem106b	0.272122	-0.279739	0.112	0.154	1
Tcf4	0.305174	-0.279812	0.483	0.497	1
Psmg4	0.281494	-0.280243	0.09	0.141	1
Steap3	0.278309	-0.281117	0.101	0.118	1
Sorbs2	0.000204679	-0.281244	0.371	0.169	1
Lmna	0.455294	-0.281809	0.27	0.268	1
Manf	0.802098	-0.281877	0.292	0.279	1
Atp6v0b	0.53365	-0.282149	0.348	0.332	1
Tek	0.50615	-0.282632	0.258	0.285	1
Erp44	0.0993385	-0.282843	0.124	0.18	1
Hnrnpd	0.732105	-0.282845	0.348	0.342	1
Htra1	0.133907	-0.282943	0.124	0.171	1
Rpl35a	0.0440221	-0.28311	0.764	0.688	1
Ahnak2	0.0318409	-0.283353	0.034	0.101	1
Klf4	0.715843	-0.283469	0.483	0.423	1
Gls	0.145635	-0.283675	0.101	0.152	1
Arf6	0.0337231	-0.283822	0.045	0.111	1
Elovl1	0.145722	-0.283899	0.146	0.191	1
Arpc2	0.27552	-0.283942	0.809	0.703	1
Bola2	0.893486	-0.28396	0.247	0.241	1
Prex2	0.610899	-0.284279	0.202	0.22	1
Slc29a1	0.350095	-0.284327	0.169	0.191	1
Ilk	0.308228	-0.284875	0.348	0.363	1
Rpl36a-ps2	0.228334	-0.284955	0.09	0.129	1
Smim15	0.29416	-0.285135	0.18	0.211	1
Capza1	0.458232	-0.285179	0.112	0.128	1
Chd3	0.0434682	-0.285345	0.056	0.112	1
Mkln1	0.726567	-0.286102	0.124	0.14	1
Cr1l	0.314431	-0.286272	0.247	0.283	1
Magt1	0.0890356	-0.286729	0.09	0.145	1
Sdf4	0.511406	-0.28747	0.326	0.331	1
H2-T22	0.114455	-0.287512	0.146	0.207	1
Ptgfrn	0.0268909	-0.287677	0.045	0.115	1
Itpr1	0.610987	-0.288092	0.146	0.159	1
H2-M3	0.0274574	-0.288104	0.045	0.113	1
Mxra7	0.37645	-0.288847	0.236	0.25	1
Naca	0.313144	-0.289026	0.742	0.606	1
Rps29	0.000561554	-0.289148	0.978	0.933	1
Magoh	0.241348	-0.289656	0.157	0.191	1
Il2rg	0.201527	-0.289739	0.112	0.156	1
Fam198b	0.499753	-0.290089	0.135	0.161	1
Fam46a	0.0473774	-0.290835	0.056	0.115	1
Plpp3	0.95147	-0.291771	0.539	0.443	1
Peak1	0.149511	-0.291934	0.09	0.143	1
Rpl21	0.019313	-0.292011	0.843	0.769	1
Clta	0.991956	-0.292052	0.393	0.355	1
Impa1	0.0566157	-0.292652	0.045	0.112	1
Steap4	0.0992059	-0.293438	0.045	0.102	1
Skap2	0.189863	-0.293582	0.079	0.123	1
Tmem165	0.0311663	-0.293718	0.067	0.14	1
Glg1	0.24864	-0.293911	0.202	0.244	1
Cavin1	0.608891	-0.294652	0.438	0.431	1
Rpl35a-ps2	0.0622641	-0.294837	0.067	0.136	1
Mgat2	0.0474573	-0.294855	0.079	0.145	1
Sfr1	0.440559	-0.295362	0.416	0.399	1
Vsir	0.12279	-0.295656	0.079	0.132	1
Bmp1	0.0422791	-0.295863	0.045	0.108	1
Slc25a17	0.0172086	-0.296145	0.022	0.105	1
Ankrd12	0.143596	-0.296349	0.135	0.189	1
Arhgap17	0.0575683	-0.296575	0.079	0.156	1
Gba	0.024316	-0.296583	0.045	0.118	1
Srrm1	0.939461	-0.296851	0.315	0.297	1
Rin2	0.0376869	-0.297019	0.056	0.12	1
Cnot6	0.0468012	-0.29707	0.056	0.132	1
Itga1	0.610883	-0.297201	0.326	0.29	1
Gm14303	0.580956	-0.297485	0.258	0.261	1
Cdkn1b	0.0763135	-0.297584	0.135	0.19	1
Txn1	0.30616	-0.298058	0.708	0.583	1
Ltbp3	0.217551	-0.298106	0.067	0.113	1
2610001J05Rik	0.138787	-0.298559	0.146	0.208	1
Wipf1	0.0249191	-0.299045	0.056	0.14	1
Kctd12	0.123691	-0.299281	0.101	0.162	1
Rpl38-ps2	0.0792734	-0.299469	0.045	0.103	1
Tax1bp1	0.246734	-0.299479	0.506	0.501	1
Nap1l1	0.943265	-0.299505	0.348	0.293	1
Tcf12	0.143204	-0.30016	0.09	0.141	1
Mecom	0.222988	-0.300666	0.067	0.11	1
Kmt2c	0.057388	-0.300898	0.067	0.132	1
Capza2	0.773099	-0.302126	0.494	0.396	1
Mbnl1	0.784122	-0.302148	0.494	0.425	1
Naaa	0.0794902	-0.302175	0.056	0.115	1
Wdr1	0.332672	-0.302261	0.157	0.194	1
Myh9	0.395502	-0.302509	0.27	0.309	1
Ncoa7	0.0157379	-0.303557	0.034	0.111	1
Nars	0.102913	-0.3036	0.236	0.286	1
Mob2	0.280456	-0.303665	0.124	0.15	1
Snw1	0.316512	-0.303864	0.247	0.273	1
Cmtm6	0.0348148	-0.303996	0.056	0.125	1
H2-Q7	0.494166	-0.304129	0.169	0.202	1
Cyp20a1	0.0368595	-0.30449	0.045	0.114	1
Tpd52l2	0.499576	-0.30489	0.247	0.257	1
U2surp	0.876592	-0.304983	0.236	0.217	1
Rpl18	0.0232819	-0.305547	0.854	0.736	1
Mpp1	0.150918	-0.3056	0.079	0.13	1
Insig2	0.563577	-0.305753	0.146	0.162	1
Lsm7	0.557785	-0.306656	0.146	0.162	1
1110004F10Rik	0.871256	-0.306973	0.281	0.278	1
Thsd7a	0.0269688	-0.307016	0.034	0.101	1
Rpl39	0.136997	-0.307231	0.843	0.708	1
Dhx15	0.215389	-0.307402	0.236	0.274	1
Atxn7l3b	0.0240554	-0.308787	0.169	0.263	1
AI413582	0.24714	-0.311143	0.101	0.148	1
Fndc3a	0.195072	-0.311239	0.112	0.16	1
Diaph1	0.0139644	-0.311406	0.034	0.121	1
Trps1	0.00835252	-0.311428	0.034	0.113	1
Sltm	0.391395	-0.312299	0.146	0.177	1
Ik	0.200082	-0.312331	0.18	0.236	1
Hspa8	0.0607882	-0.312818	0.921	0.821	1
Ndn	0.0176389	-0.313666	0.045	0.127	1
Tmed3	0.0977225	-0.31383	0.18	0.245	1
Rpl32	0.00107822	-0.314483	0.989	0.894	1
Cers2	0.0319709	-0.315415	0.079	0.172	1
Sema3g	0.927224	-0.315948	0.101	0.106	1
Prdx4	0.0600604	-0.316466	0.157	0.225	1
Ddx6	0.963871	-0.316859	0.337	0.324	1
Bnip3l	0.213247	-0.317341	0.202	0.239	1
S100a16	0.859489	-0.317744	0.36	0.311	1
Rps27a	0.00428458	-0.31825	0.888	0.794	1
Tmem33	0.121459	-0.318337	0.124	0.174	1
Rpl5	0.252157	-0.319175	0.607	0.53	1
Lrrc58	0.0988093	-0.319514	0.169	0.229	1
Rps8	0.100865	-0.319571	0.899	0.711	1
Ostf1	0.190172	-0.320152	0.281	0.327	1
Arhgef40	0.00672595	-0.320752	0.022	0.104	1
Rps23-ps1	0.0645326	-0.320946	0.045	0.106	1
Tnfrsf1a	0.223846	-0.321012	0.247	0.28	1
Acap2	0.13127	-0.321015	0.157	0.193	1
Eif2ak2	0.0822038	-0.321293	0.056	0.119	1
Tbx20	0.870929	-0.321723	0.146	0.141	1
Rpl14	0.0121657	-0.322504	0.933	0.781	1
Rpl36	0.0131304	-0.323096	0.91	0.824	1
Snx5	0.613349	-0.323554	0.225	0.192	1
Dhrs3	0.283126	-0.323566	0.112	0.158	1
Kdelr2	0.366537	-0.323624	0.191	0.221	1
Dpysl3	0.105629	-0.323742	0.124	0.167	1
Mob1a	0.0673757	-0.323751	0.112	0.187	1
Pid1	0.00227544	-0.324168	0.011	0.11	1
Shoc2	0.790508	-0.324442	0.18	0.178	1
Gda	0.149291	-0.32512	0.124	0.174	1
Ctdsp2	0.0687036	-0.325264	0.169	0.227	1
Hspa1a	0.672367	-0.325462	0.315	0.316	1
Nadk	0.0177026	-0.325659	0.067	0.161	1
Cyp27a1	0.0122611	-0.325736	0.034	0.114	1
Rras	0.339803	-0.326136	0.371	0.378	1
Rpl36al	0.332007	-0.326213	0.202	0.234	1
Rps11	0.0116686	-0.326231	0.831	0.755	1
Tnfsf12	0.0227693	-0.327129	0.124	0.211	1
Rpl13	0.00172384	-0.328794	0.966	0.873	1
Cndp2	0.00427749	-0.329231	0.022	0.121	1
Nr2f2	0.17714	-0.329254	0.09	0.133	1
Ece1	0.648473	-0.329358	0.416	0.383	1
Rnf13	0.384367	-0.329448	0.202	0.208	1
Ifnar1	0.0178189	-0.329869	0.045	0.131	1
Btbd3	0.0600552	-0.329914	0.045	0.104	1
Srp72	0.0187005	-0.32992	0.079	0.171	1
Synpo2	0.918922	-0.330794	0.124	0.112	1
Rtn4	0.334835	-0.331129	0.247	0.281	1
Fus	0.256746	-0.332615	0.292	0.322	1
Dnajc10	0.378977	-0.332824	0.18	0.21	1
Ssb	0.271109	-0.3329	0.303	0.329	1
Cebpb	0.154083	-0.333275	0.09	0.129	1
Sdcbp	0.391193	-0.334465	0.472	0.435	1
Emilin1	0.00837134	-0.33469	0.034	0.125	1
Plscr4	0.045359	-0.3348	0.056	0.118	1
Stat2	0.229772	-0.335239	0.09	0.127	1
Xbp1	0.286141	-0.335369	0.258	0.272	1
Stab1	0.289051	-0.335415	0.079	0.111	1
Sub1	0.558995	-0.335654	0.472	0.459	1
Sulf2	0.188787	-0.336237	0.09	0.131	1
Rpl27	0.00586466	-0.336804	0.787	0.732	1
Calcrl	0.37899	-0.336989	0.124	0.162	1
Sntb2	0.132841	-0.33756	0.09	0.15	1
Pin4	0.0962887	-0.338734	0.067	0.12	1
Phlda1	0.507425	-0.338935	0.112	0.123	1
Gps2	0.00869036	-0.339279	0.045	0.134	1
Mapre1	0.572231	-0.339584	0.281	0.292	1
Rpl37	0.000463991	-0.339899	0.944	0.863	1
Rgs2	0.251027	-0.340492	0.18	0.123	1
Nptn	0.623101	-0.340501	0.348	0.34	1
Irf1	0.413508	-0.340979	0.169	0.186	1
Lamb2	0.524321	-0.341012	0.292	0.262	1
Sumo1	0.644891	-0.341238	0.303	0.301	1
Pdcd10	0.051906	-0.341289	0.213	0.272	1
Fkbp2	0.160481	-0.341332	0.169	0.23	1
Camk2n1	0.104877	-0.341358	0.124	0.171	1
Calm1	0.000378651	-0.341521	0.91	0.864	1
Uap1	0.128477	-0.341949	0.112	0.154	1
Snx10	0.00577144	-0.342083	0.022	0.114	1
Atraid	0.378637	-0.342148	0.236	0.268	1
Irf9	0.0283529	-0.34219	0.079	0.146	1
Rasa3	0.00481408	-0.342336	0.022	0.114	1
Fndc3b	0.257701	-0.342503	0.157	0.184	1
Rap1a	0.233243	-0.342623	0.348	0.385	1
Lyn	0.842169	-0.342846	0.213	0.205	1
Kat6a	0.132473	-0.34322	0.079	0.144	1
Vamp8	0.845673	-0.344397	0.382	0.322	1
Kdelc2	0.0034736	-0.344723	0.022	0.115	1
Ctsa	0.588527	-0.346453	0.236	0.252	1
Cggbp1	0.321682	-0.346702	0.191	0.229	1
Cap1	0.126736	-0.346831	0.202	0.244	1
Epas1	0.806486	-0.346928	0.494	0.438	1
Cox8a	0.822087	-0.347275	0.753	0.633	1
Galnt18	0.284069	-0.347434	0.079	0.124	1
Ifi30	0.0394538	-0.347483	0.034	0.101	1
Cnn2	0.33996	-0.347483	0.247	0.253	1
Ngf	0.0358212	-0.347699	0.034	0.105	1
Alpl	0.271108	-0.348106	0.067	0.101	1
Metrnl	0.27869	-0.348177	0.09	0.124	1
Rpl34	0.000156843	-0.348365	0.933	0.845	1
Rab5c	0.0278632	-0.348725	0.18	0.269	1
Emd	0.363769	-0.348852	0.157	0.193	1
Smc1a	0.155219	-0.348987	0.247	0.303	1
Rps25	0.149553	-0.349074	0.787	0.679	1
Nav1	0.144651	-0.349182	0.146	0.196	1
Cdc42	0.243441	-0.349912	0.697	0.617	1
Gm10095	0.386972	-0.350035	0.079	0.114	1
Ranbp1	0.386554	-0.350292	0.236	0.264	1
Epb41l2	0.0405799	-0.350684	0.191	0.269	1
Gabarapl1	0.30973	-0.351385	0.382	0.365	1
Pea15a	0.0358832	-0.351442	0.27	0.344	1
Tnfsf10	0.268211	-0.351635	0.079	0.116	1
Pnp	0.240132	-0.351718	0.225	0.257	1
Rasgrp2	0.22554	-0.351891	0.112	0.153	1
Coro1c	0.00577361	-0.352039	0.067	0.171	1
Adam9	0.0119218	-0.352504	0.045	0.134	1
Blvrb	0.0838596	-0.353091	0.09	0.162	1
Dpm2	0.0413519	-0.354527	0.056	0.13	1
Cd93	0.74784	-0.355387	0.281	0.288	1
Dnajb1	0.23817	-0.355638	0.135	0.19	1
Foxc1	0.0106943	-0.355973	0.034	0.119	1
Rpl26	0.000296895	-0.356269	0.921	0.798	1
Rpn1	0.0738803	-0.35672	0.146	0.204	1
P3h3	0.00935	-0.357573	0.034	0.122	1
Sp3	0.135094	-0.357595	0.135	0.189	1
Rnf213	0.444866	-0.358496	0.124	0.158	1
Rps14	0.000174992	-0.358839	0.876	0.852	1
Nab1	0.0222265	-0.359188	0.079	0.164	1
Hnrnpf	0.114536	-0.359468	0.202	0.257	1
Suco	0.0255209	-0.359501	0.034	0.106	1
Bub3	0.0546049	-0.36111	0.101	0.172	1
Cnpy2	0.332642	-0.361393	0.213	0.236	1
Nipbl	0.0306193	-0.361434	0.247	0.343	1
Itpripl2	0.00242633	-0.362061	0.056	0.188	1
Clk1	0.26436	-0.362907	0.258	0.299	1
Tnfaip2	0.194831	-0.36297	0.067	0.103	1
Sash1	0.0284446	-0.363241	0.135	0.212	1
Spcs1	0.456502	-0.363482	0.461	0.428	1
Actn4	0.187803	-0.36407	0.303	0.354	1
Fmr1	0.066064	-0.364463	0.112	0.164	1
Tbrg1	0.162365	-0.364994	0.27	0.307	1
Rbpj	0.103557	-0.365459	0.101	0.165	1
Spon1	0.0544028	-0.365466	0.067	0.125	1
Tagln2	0.0629872	-0.365765	0.371	0.461	1
Reep3	0.0184882	-0.366097	0.191	0.299	1
Efemp2	0.000712522	-0.366188	0.022	0.133	1
Cnn3	0.306378	-0.36623	0.225	0.272	1
Canx	0.104066	-0.366351	0.494	0.488	1
Gnai2	0.154133	-0.367074	0.562	0.523	1
Ier3ip1	0.358959	-0.367164	0.258	0.275	1
Ssr3	0.127838	-0.367254	0.326	0.361	1
Il11ra1	0.282202	-0.367557	0.135	0.172	1
Rpl17	0.00603928	-0.368473	0.888	0.792	1
Tuba1c	0.857818	-0.368515	0.191	0.183	1
Map1b	0.105829	-0.369216	0.101	0.157	1
Yme1l1	0.0940791	-0.370193	0.157	0.213	1
M6pr	0.011805	-0.37049	0.079	0.197	1
Psmb10	0.224766	-0.370519	0.247	0.291	1
Tgfb1i1	0.0954137	-0.370577	0.124	0.18	1
Gm8797	0.0442662	-0.370982	0.045	0.109	1
Gm15772	0.00763152	-0.371357	0.034	0.129	1
Tgfb2	0.0218277	-0.371472	0.034	0.105	1
Rpl37rt	0.108742	-0.371569	0.09	0.157	1
Tmem64	0.217262	-0.371627	0.146	0.184	1
Ifi27	0.3956	-0.372756	0.371	0.37	1
Srpr	0.303482	-0.372805	0.36	0.354	1
1810022K09Rik	0.403086	-0.373409	0.303	0.31	1
Ppp1r18	0.000620776	-0.373959	0.022	0.148	1
Actr3	0.712759	-0.374753	0.337	0.328	1
Ube2l6	0.035739	-0.374919	0.079	0.141	1
Nfix	0.134547	-0.375166	0.191	0.226	1
Rpl10a	0.138243	-0.375215	0.629	0.542	1
Snx18	0.00626227	-0.375246	0.034	0.123	1
Nmi	0.149438	-0.37527	0.135	0.191	1
F2r	0.0565172	-0.375304	0.079	0.144	1
Tgoln1	0.443568	-0.376805	0.258	0.283	1
Cd44	0.170767	-0.37689	0.067	0.114	1
Ap2b1	0.0180211	-0.377395	0.09	0.173	1
Skil	0.148317	-0.37813	0.101	0.155	1
Jund	0.679718	-0.379046	0.584	0.487	1
Ifih1	0.25206	-0.379525	0.101	0.152	1
Irf2	0.00535558	-0.379739	0.09	0.218	1
Rpl37a	0.000236449	-0.379812	0.944	0.851	1
Snx2	0.260025	-0.381075	0.18	0.217	1
Pkd1	0.00557384	-0.381338	0.034	0.125	1
Tmx3	0.0994681	-0.381702	0.169	0.222	1
Rpl19	0.0140365	-0.381768	0.775	0.692	1
Rcn1	0.0174237	-0.381884	0.101	0.175	1
Rbms1	0.0894883	-0.381898	0.303	0.364	1
Lbp	0.00805375	-0.382255	0.034	0.112	1
Slc35b1	0.0157784	-0.382684	0.056	0.149	1
Csf1	0.0728761	-0.382951	0.079	0.15	1
Aldh2	0.176482	-0.383529	0.36	0.387	1
Ang	0.00194295	-0.383846	0.011	0.112	1
Degs1	0.0711597	-0.384281	0.247	0.325	1
Rbm39	0.068905	-0.384312	0.551	0.535	1
Klf9	0.761349	-0.384371	0.618	0.493	1
Il1r1	0.00232921	-0.384803	0.022	0.12	1
Bzw1	0.278708	-0.384938	0.236	0.29	1
Rrbp1	0.305051	-0.385168	0.472	0.425	1
Snx1	0.00355705	-0.385684	0.079	0.185	1
Golim4	0.0688508	-0.385857	0.157	0.208	1
Pdlim1	0.0497493	-0.387177	0.326	0.379	1
Znfx1	0.0362662	-0.387304	0.056	0.14	1
Gng12	0.0222663	-0.387421	0.135	0.229	1
Atp6ap2	0.0311391	-0.387619	0.124	0.211	1
Ostc	0.026273	-0.387724	0.191	0.276	1
Marcks	0.0374762	-0.389165	0.27	0.346	1
Plat	0.0557365	-0.389443	0.135	0.198	1
Serpinb6a	0.269722	-0.390428	0.427	0.399	1
Taf1d	0.119652	-0.391138	0.101	0.164	1
Tmem167	0.128415	-0.391245	0.169	0.236	1
Mir703	0.0563686	-0.393085	0.146	0.228	1
Rpl7	0.000159502	-0.393949	0.831	0.773	1
H2-Q4	0.266907	-0.394392	0.27	0.296	1
Ggh	0.0642003	-0.39501	0.101	0.179	1
Rhog	0.0637174	-0.396734	0.157	0.22	1
Psmb9	0.175989	-0.396824	0.146	0.224	1
Lima1	0.0703947	-0.397061	0.169	0.247	1
Nucb2	0.00884727	-0.397334	0.056	0.156	1
Pdia4	0.00572969	-0.397497	0.056	0.177	1
Antxr1	0.0012242	-0.397551	0	0.11	1
P4hb	0.141305	-0.397838	0.337	0.382	1
Gpx7	0.0348724	-0.398814	0.079	0.153	1
4930523C07Rik	0.0295928	-0.40017	0.169	0.265	1
2022-09-08	0.0123321	-0.401093	0.056	0.144	1
Snx6	0.0827536	-0.401629	0.225	0.293	1
Ccdc82	0.112643	-0.402582	0.09	0.156	1
Tmbim6	0.219286	-0.403011	0.551	0.514	1
Lamp1	0.183634	-0.403317	0.551	0.522	1
Rps26	0.000669276	-0.403403	0.91	0.794	1
Cox6a1	0.0275933	-0.403985	0.73	0.699	1
Npm1	0.184883	-0.405256	0.708	0.589	1
Ugdh	0.0164215	-0.406253	0.034	0.117	1
Wasf2	0.0224213	-0.40627	0.326	0.416	1
Gadd45g	0.430071	-0.40683	0.258	0.299	1
Pros1	0.109005	-0.407718	0.169	0.225	1
Zfp36l1	0.0687924	-0.4082	0.36	0.424	1
Llph	0.0276642	-0.408365	0.124	0.21	1
Erp29	0.103058	-0.408662	0.169	0.218	1
Eno1	0.19854	-0.408983	0.191	0.231	1
Oaf	0.00125307	-0.409508	0.011	0.114	1
Cltc	0.312768	-0.409578	0.303	0.326	1
Tmem219	0.00271656	-0.410374	0.022	0.138	1
Rpl36a	0.0270097	-0.410492	0.742	0.673	1
Myl12b	0.044122	-0.411283	0.607	0.596	1
Cotl1	0.00361053	-0.412135	0.011	0.112	1
Ergic3	0.0272451	-0.412395	0.146	0.249	1
Nfkbia	0.109971	-0.413418	0.472	0.496	1
Ssr1	0.00863801	-0.413831	0.101	0.205	1
Sarnp	0.588343	-0.415005	0.27	0.279	1
Rpl3	0.0433833	-0.415094	0.64	0.568	1
Vat1	0.0767778	-0.415774	0.202	0.271	1
Gm4149	0.00309134	-0.416201	0.022	0.129	1
Dap	0.00307391	-0.416594	0.056	0.17	1
Crim1	0.0601206	-0.416873	0.124	0.202	1
Neat1	0.0866763	-0.417008	0.18	0.232	1
Ano6	0.0390818	-0.417741	0.101	0.198	1
Nbl1	0.0144313	-0.418721	0.034	0.116	1
Psenen	0.30266	-0.419369	0.202	0.244	1
Meox1	0.120468	-0.419621	0.067	0.12	1
Gadd45b	0.104654	-0.419815	0.09	0.14	1
Cdkn1c	0.0867715	-0.419845	0.169	0.235	1
Rps23	4.2334e-06	-0.419873	0.933	0.861	0.0880801
Tm4sf1	0.174441	-0.421465	0.573	0.579	1
Jak1	0.294763	-0.422191	0.36	0.361	1
Lgmn	0.150018	-0.424217	0.135	0.189	1
Tpm3	0.0141059	-0.424442	0.416	0.499	1
Slfn5	0.0103279	-0.425739	0.427	0.544	1
Vwa5a	0.00704825	-0.426859	0.079	0.177	1
Itgb5	0.000468702	-0.427189	0.022	0.152	1
Srpx2	0.00827192	-0.427246	0.022	0.105	1
Rora	0.175129	-0.427323	0.18	0.222	1
Ifi47	0.0348186	-0.427814	0.056	0.128	1
Os9	0.0385814	-0.428034	0.146	0.236	1
Fxyd6	0.313379	-0.428702	0.169	0.201	1
Txndc5	0.00204983	-0.428844	0.045	0.165	1
Sh3d19	0.000370541	-0.428916	0	0.118	1
Snrpg	0.0645395	-0.431173	0.517	0.511	1
Hexa	0.488857	-0.432032	0.202	0.217	1
Nedd4	0.11829	-0.432511	0.618	0.547	1
Samd9l	0.0855331	-0.432661	0.213	0.266	1
Tpm4	0.00570355	-0.433366	0.416	0.515	1
Uba2	0.0243499	-0.4336	0.112	0.19	1
S1pr3	0.00289656	-0.434759	0.011	0.111	1
Nfkbiz	0.0284216	-0.435539	0.056	0.131	1
Fkbp5	0.017489	-0.436295	0.101	0.195	1
Medag	0.00367404	-0.436623	0.022	0.122	1
Eln	0.0239422	-0.436712	0.056	0.118	1
Arpc3	0.0396292	-0.437606	0.506	0.521	1
Lgals9	0.0290835	-0.439006	0.281	0.381	1
Tmem258	0.21763	-0.439872	0.36	0.383	1
Ccdc50	0.0571059	-0.440226	0.18	0.251	1
Leprot	0.0902431	-0.440328	0.258	0.305	1
Ltbp1	0.0447937	-0.440475	0.09	0.151	1
Gm4617	0.0222267	-0.440601	0.045	0.123	1
Gm11361	0.016129	-0.440966	0.101	0.2	1
Rps4x	0.000446186	-0.441252	0.865	0.737	1
Ier3	0.164827	-0.441421	0.292	0.324	1
Rpl22	8.40593e-05	-0.443077	0.843	0.781	1
Gns	0.0158661	-0.443167	0.09	0.189	1
Cd274	0.0264221	-0.4434	0.045	0.109	1
Unc93b1	0.0191692	-0.443566	0.045	0.138	1
Ppt1	0.00433827	-0.444107	0.079	0.175	1
Gm23935	0.239016	-0.444273	0.157	0.189	1
Tap1	0.0153981	-0.444396	0.034	0.12	1
Rpn2	0.0435325	-0.444425	0.247	0.313	1
Rab8a	0.0568313	-0.444915	0.146	0.213	1
Zbp1	0.0179404	-0.444978	0.034	0.11	1
Srpx	0.00679394	-0.445358	0.022	0.109	1
Itgb1	0.0129151	-0.446074	0.629	0.637	1
Irgm2	0.105798	-0.447467	0.079	0.143	1
Ar	0.00067615	-0.447738	0	0.114	1
Casp1	0.00301014	-0.448033	0.011	0.114	1
Pdlim3	0.0859656	-0.448065	0.09	0.137	1
Sri	0.00879277	-0.448231	0.303	0.417	1
Copb1	0.0180733	-0.450133	0.146	0.249	1
2022-09-11	0.0108384	-0.4506	0.112	0.21	1
Nfe2l2	0.0216123	-0.450742	0.225	0.325	1
Lpp	0.116458	-0.450897	0.236	0.282	1
Lman1	0.196911	-0.450959	0.36	0.379	1
Msn	0.00647172	-0.451829	0.404	0.518	1
Btg2	0.196561	-0.453059	0.427	0.461	1
S100a4	0.248318	-0.453682	0.067	0.114	1
Zfhx3	0.00103658	-0.453876	0.022	0.139	1
Ifi203	0.0156309	-0.454203	0.146	0.245	1
Zyx	0.0175357	-0.454266	0.236	0.329	1
Stt3a	0.00345935	-0.455872	0.056	0.182	1
Nfia	0.114762	-0.455894	0.27	0.3	1
Gbp9	0.0201308	-0.456621	0.067	0.145	1
Ehd2	0.0142864	-0.457178	0.281	0.358	1
Fkbp7	0.120604	-0.457318	0.202	0.253	1
Fuca1	0.000575634	-0.458904	0.056	0.203	1
Asah1	0.0737638	-0.460449	0.18	0.241	1
Mndal	0.119595	-0.460705	0.225	0.308	1
Tgfbr3	0.0242409	-0.461542	0.112	0.18	1
BC028528	0.0402515	-0.461777	0.18	0.27	1
Rps7	2.40569e-05	-0.461886	0.854	0.804	0.500529
Pdia6	0.0143098	-0.462899	0.258	0.354	1
Oasl2	0.0142045	-0.463792	0.045	0.146	1
Gstt1	0.119776	-0.464044	0.146	0.194	1
Selenos	0.0251593	-0.464118	0.169	0.253	1
Tram1	0.0555797	-0.464288	0.191	0.279	1
Grina	0.0365673	-0.465948	0.146	0.217	1
Tpd52	0.119239	-0.466437	0.09	0.141	1
Rgs10	0.00960516	-0.466471	0.034	0.132	1
Gm2a	0.0381523	-0.466857	0.101	0.178	1
Rpl41	3.17055e-08	-0.467873	0.921	0.937	0.000659665
Ptpn18	0.0674278	-0.468926	0.056	0.133	1
Mmp23	0.0131801	-0.469541	0.045	0.129	1
Rnd3	0.0339695	-0.469579	0.067	0.133	1
Heg1	0.115375	-0.469812	0.281	0.323	1
Hmgb2	0.0326004	-0.46987	0.079	0.154	1
Rpl22l1	0.0418456	-0.470082	0.506	0.529	1
Bcap31	0.142627	-0.470145	0.247	0.309	1
Tmed9	0.0102231	-0.470451	0.202	0.313	1
Col5a1	0.00135898	-0.471148	0.022	0.132	1
Csrp2	0.86621	-0.471424	0.258	0.243	1
Cpne3	0.0899537	-0.471636	0.27	0.315	1
Cyfip1	0.0501914	-0.472577	0.202	0.28	1
Gpx8	0.0312022	-0.4726	0.101	0.176	1
Atp1b2	0.0423476	-0.472664	0.045	0.114	1
Mfge8	0.267665	-0.474106	0.348	0.364	1
Rasd1	0.682902	-0.474439	0.124	0.13	1
Hnrnpa3	0.0276617	-0.474512	0.36	0.429	1
Ywhab	0.00790861	-0.475561	0.472	0.51	1
Apbb1ip	0.000430186	-0.476162	0.011	0.147	1
Man2b1	0.0150746	-0.47803	0.079	0.162	1
Abca9	0.00252795	-0.479713	0.011	0.114	1
Gucy1a1	0.441787	-0.481573	0.225	0.163	1
Abi1	0.00855497	-0.482553	0.124	0.231	1
Pkd2	0.000831669	-0.483804	0.034	0.161	1
Sparc	0.0159008	-0.484399	0.742	0.716	1
Arhgdia	0.00883388	-0.484455	0.303	0.395	1
Rsu1	0.017044	-0.485055	0.225	0.315	1
Cstb	0.0336377	-0.485522	0.281	0.354	1
Serp1	0.0109866	-0.486797	0.112	0.218	1
Ddr2	0.00010512	-0.48682	0	0.135	1
Scd1	0.0768001	-0.486882	0.09	0.163	1
Arl6ip1	0.0137881	-0.487506	0.258	0.391	1
Il6st	0.0367589	-0.487606	0.202	0.282	1
Ppp1r12a	0.298107	-0.48838	0.247	0.266	1
Tmod3	0.00840186	-0.489129	0.27	0.403	1
Bin1	0.00558786	-0.489367	0.067	0.168	1
Cavin3	0.206166	-0.489595	0.348	0.343	1
Rps16-ps2	0.00722643	-0.489918	0.135	0.237	1
Tmem100	0.126883	-0.490485	0.079	0.136	1
Hmgn3	0.00963519	-0.492379	0.045	0.139	1
Rps16	5.33388e-05	-0.492707	0.742	0.713	1
Rps19	1.02684e-07	-0.493815	0.899	0.901	0.00213644
Gm3699	0.0700976	-0.494079	0.18	0.241	1
Abca8b	0.00713296	-0.4947	0.022	0.115	1
Gnai3	0.00516897	-0.49522	0.101	0.23	1
Iah1	0.214458	-0.496569	0.225	0.259	1
H2afz	0.0572333	-0.496625	0.202	0.27	1
Tgfb3	0.0229229	-0.497031	0.067	0.142	1
Ddx5	9.59592e-07	-0.497551	0.798	0.799	0.0199653
Mafb	0.00733984	-0.498229	0.022	0.107	1
Adamts1	0.106526	-0.499631	0.427	0.441	1
Celf2	0.0131639	-0.49969	0.101	0.193	1
Gm8430	0.0268562	-0.500903	0.191	0.272	1
Spcs2	0.0305512	-0.501165	0.315	0.39	1
Scara5	0.0138698	-0.501589	0.034	0.119	1
Matn2	0.00314473	-0.50165	0.045	0.138	1
Laptm4a	4.69809e-05	-0.502868	0.719	0.725	0.977485
Tgfbr2	0.00262861	-0.503068	0.112	0.242	1
Hspa5	2.75126e-05	-0.50328	0.596	0.645	0.572426
Phf11b	0.00319741	-0.5043	0.022	0.118	1
Eps15	0.0087991	-0.505076	0.112	0.207	1
Eif4a1	0.0938615	-0.50562	0.404	0.444	1
Gm8995	0.23218	-0.506657	0.18	0.224	1
Fgfr1	0.000122323	-0.507069	0.045	0.179	1
Pmepa1	0.0181938	-0.507408	0.09	0.175	1
Stat1	0.0317186	-0.508321	0.101	0.175	1
Rpl4	1.75327e-06	-0.510007	0.899	0.806	0.0364785
Sp100	0.0621224	-0.511011	0.202	0.284	1
Rpl18a	1.02636e-08	-0.511299	0.944	0.902	0.000213545
Xdh	0.0508895	-0.512801	0.146	0.232	1
Fibin	0.000636913	-0.513827	0	0.103	1
Morf4l1	0.00188086	-0.514078	0.629	0.624	1
Add3	0.0391425	-0.514872	0.191	0.261	1
Cxcl16	0.00234264	-0.516401	0.045	0.162	1
Scpep1	0.0019077	-0.516566	0.067	0.196	1
Clic1	0.000931572	-0.516604	0.371	0.502	1
P4ha1	0.0236359	-0.517063	0.169	0.248	1
2410006H16Rik	0.084757	-0.518872	0.315	0.343	1
Atp6v0e	0.0106752	-0.51926	0.393	0.464	1
Rbms3	0.000115421	-0.521049	0	0.143	1
Atp2b1	0.0304704	-0.5211	0.225	0.308	1
Rap1b	0.0202347	-0.522088	0.281	0.356	1
Zeb2	0.00534787	-0.522818	0.09	0.208	1
Cped1	0.00707547	-0.524687	0.09	0.188	1
Arl6ip5	0.0110548	-0.525556	0.258	0.35	1
Ssr2	0.00283428	-0.525933	0.135	0.266	1
Hmgb1	0.00673261	-0.528562	0.584	0.627	1
Cdk2ap2	0.00127323	-0.528858	0.09	0.208	1
Spi1	0.00967232	-0.530202	0.022	0.102	1
Fau	2.78371e-07	-0.531799	0.899	0.868	0.00579178
Glul	0.0449124	-0.532353	0.27	0.34	1
Gm15427	0.0081747	-0.533059	0.202	0.31	1
Srgn	0.631446	-0.533229	0.427	0.426	1
Wars	0.186079	-0.533261	0.112	0.152	1
Itm2c	0.00272395	-0.533349	0.135	0.285	1
Ubc	0.00322622	-0.533385	0.708	0.676	1
Rpl6	0.000433507	-0.533887	0.685	0.668	1
Socs3	0.112523	-0.535701	0.18	0.234	1
Tmsb4x	1.47916e-06	-0.535878	0.933	0.927	0.0307753
Atp1b3	0.0381983	-0.536509	0.236	0.328	1
Rps19-ps6	0.00904418	-0.537705	0.045	0.138	1
Sec11a	0.0105412	-0.537914	0.191	0.288	1
Fam129a	3.69398e-05	-0.539013	0.011	0.171	0.768569
Ighm	0.386223	-0.539077	0.146	0.115	1
Atox1	0.00538529	-0.540154	0.573	0.564	1
Rpl10	1.78221e-05	-0.541195	0.831	0.779	0.370807
Man2a1	0.000589489	-0.544001	0.067	0.203	1
Dab2	0.0265084	-0.544902	0.09	0.17	1
Rpl35a-ps6	0.0289568	-0.545827	0.213	0.293	1
Cyth3	0.00844711	-0.546379	0.213	0.292	1
Ly6e	0.000207881	-0.549662	0.708	0.785	1
Dynll1	0.000726936	-0.550401	0.573	0.622	1
Hmgn1	0.063716	-0.551334	0.225	0.282	1
Gstp1	0.172204	-0.551886	0.213	0.237	1
Tapbp	0.00651258	-0.552064	0.213	0.326	1
Hexb	0.0225796	-0.553433	0.146	0.236	1
Rps28	1.52685e-09	-0.553596	0.91	0.877	3.17677e-05
Dnajc3	0.00190254	-0.555415	0.202	0.326	1
Xaf1	0.0150755	-0.555416	0.18	0.282	1
Ephx1	0.0100423	-0.556132	0.225	0.315	1
Arf4	0.0126603	-0.55841	0.371	0.417	1
Rpl15	0.00359631	-0.559318	0.517	0.547	1
Ifit1	0.000938082	-0.55948	0	0.111	1
Sec62	0.00388	-0.559889	0.517	0.558	1
Slc50a1	0.00134853	-0.560699	0.124	0.258	1
Itih5	0.000675298	-0.562089	0.011	0.129	1
Irgm1	0.0192065	-0.562403	0.146	0.235	1
Atp2b4	0.00753531	-0.564225	0.09	0.192	1
Ppp1r15a	0.4484	-0.565386	0.27	0.286	1
Mir6236	0.071937	-0.565737	0.348	0.385	1
Abi3bp	0.00155166	-0.566506	0.022	0.136	1
Pla1a	0.000606171	-0.567023	0.011	0.122	1
Loxl2	0.000130699	-0.567214	0	0.129	1
AW112010	0.549257	-0.567648	0.427	0.41	1
Cdc42se1	0.0107644	-0.567751	0.112	0.228	1
Colec12	0.000273826	-0.568776	0.011	0.147	1
Tuba1a	0.022394	-0.570035	0.506	0.508	1
Parp14	0.0188843	-0.571841	0.124	0.212	1
Psap	0.131228	-0.572296	0.449	0.469	1
2022-09-07	0.00707155	-0.572594	0.573	0.584	1
Ackr3	0.0759688	-0.572745	0.202	0.261	1
Gbp5	0.0139344	-0.573394	0.045	0.127	1
Stk17b	0.00447572	-0.573672	0.045	0.152	1
Fgl2	0.0590412	-0.573909	0.157	0.224	1
Pabpc1	0.00130392	-0.576104	0.674	0.631	1
Mt2	0.112946	-0.57613	0.292	0.184	1
Ly6a	0.0161973	-0.576311	0.82	0.751	1
Gas5	0.000671647	-0.577999	0.562	0.62	1
Calr	0.00141154	-0.578536	0.303	0.407	1
Tceal9	0.0159978	-0.579481	0.258	0.341	1
Actn1	0.00185553	-0.580072	0.045	0.165	1
Ywhaq	0.0193634	-0.580158	0.326	0.4	1
Fmo2	0.0574638	-0.580666	0.135	0.225	1
Egr1	0.225974	-0.581214	0.449	0.418	1
Pls3	0.0159412	-0.582921	0.27	0.364	1
Pltp	0.658662	-0.583964	0.27	0.271	1
Rps18	1.08351e-07	-0.584563	0.865	0.823	0.00225434
Sgce	0.000684975	-0.584928	0.056	0.197	1
Entpd1	0.0010771	-0.585044	0.056	0.178	1
Pfn1	0.00683949	-0.587693	0.663	0.621	1
Itm2a	0.00323539	-0.588166	0.034	0.139	1
Sec61g	0.0346201	-0.588284	0.427	0.464	1
Hnrnpk	0.00285746	-0.589142	0.483	0.55	1
Gstm1	0.136261	-0.590922	0.629	0.549	1
Trmt112	0.000518333	-0.591153	0.135	0.287	1
Hsp90b1	0.000110704	-0.592905	0.551	0.629	1
Cd55	0.00631716	-0.59378	0.056	0.154	1
Ier2	0.144881	-0.594245	0.404	0.413	1
Gucy1b1	0.053963	-0.59764	0.079	0.146	1
Serpina3n	0.101662	-0.598425	0.09	0.142	1
Rab8b	0.00098044	-0.602581	0.056	0.199	1
Rps6	0.00488742	-0.604143	0.27	0.372	1
Qpct	0.000777613	-0.60449	0.034	0.166	1
Timp3	0.0431241	-0.607336	0.697	0.611	1
Cd200	0.0361707	-0.607983	0.303	0.393	1
Gbp4	0.523394	-0.608353	0.124	0.141	1
Cd81	1.38443e-05	-0.609954	0.73	0.722	0.288045
Tmem59	0.00113353	-0.612955	0.416	0.502	1
Selenom	0.00247451	-0.613006	0.416	0.471	1
Penk	0.0112456	-0.613214	0.034	0.114	1
Rhoj	0.000913434	-0.613223	0.169	0.306	1
Grn	0.143832	-0.614439	0.337	0.357	1
Tmem50a	9.86581e-05	-0.615135	0.483	0.58	1
Cybb	0.0610257	-0.617777	0.045	0.109	1
Efemp1	0.00378041	-0.618276	0.034	0.127	1
Lpar1	0.000216295	-0.619883	0.022	0.157	1
Gm9843	0.00716028	-0.620526	0.27	0.379	1
Gm8186	0.00423554	-0.623388	0.09	0.207	1
Adamts2	0.00120605	-0.624926	0.045	0.159	1
Gsta3	0.00426516	-0.626999	0.034	0.126	1
Cyr61	0.0555262	-0.627352	0.303	0.352	1
Isg15	0.0950944	-0.627719	0.18	0.246	1
Cd53	0.00236656	-0.627771	0.022	0.132	1
App	9.29236e-07	-0.628601	0.64	0.717	0.0193337
Samhd1	0.063902	-0.633426	0.18	0.249	1
Fosb	0.0355734	-0.633522	0.169	0.22	1
Apoe	0.0108645	-0.634846	0.079	0.179	1
Thbs2	0.00135523	-0.63704	0.034	0.146	1
Igfbp3	0.071452	-0.637484	0.067	0.126	1
Ifi204	2.36162e-05	-0.641703	0	0.16	0.491359
Calu	0.00424287	-0.641785	0.303	0.383	1
Hist1h4d	0.00104818	-0.642666	0.022	0.151	1
Slc1a5	2.58587e-05	-0.643286	0.022	0.196	0.538016
Aldh1a1	0.00101157	-0.643573	0.022	0.15	1
Rtp4	0.0086586	-0.643687	0.146	0.253	1
Itsn2	0.00295909	-0.643724	0.292	0.435	1
Naalad2	5.68361e-05	-0.644196	0.011	0.167	1
C1qtnf7	1.76303e-05	-0.644239	0	0.161	0.366816
Trim30a	0.00553542	-0.646381	0.135	0.257	1
Vkorc1	0.000121027	-0.646969	0.101	0.265	1
Sec61b	0.000413051	-0.647119	0.225	0.378	1
Col6a3	0.00517468	-0.647215	0.045	0.147	1
Ctsh	0.00454197	-0.647912	0.079	0.185	1
Dusp1	0.026321	-0.648772	0.618	0.578	1
Prss23	0.00649569	-0.649285	0.09	0.195	1
Tmed10	0.000401726	-0.650989	0.472	0.541	1
Esyt2	0.00117608	-0.654749	0.157	0.284	1
Gm13861	0.0280332	-0.655279	0.034	0.106	1
Coro1b	0.0018633	-0.656378	0.303	0.428	1
Btg1	0.0222877	-0.657849	0.135	0.222	1
Rac2	0.00560476	-0.65862	0.022	0.118	1
Col14a1	0.000368147	-0.661071	0.011	0.149	1
Ebf1	0.000222847	-0.663091	0.112	0.278	1
Jun	0.00089226	-0.66386	0.663	0.65	1
Cfl1	5.34402e-06	-0.665903	0.685	0.709	0.111188
Capg	0.000703057	-0.668985	0.09	0.232	1
Rpl27a	1.09959e-07	-0.669462	0.674	0.72	0.00228781
Mnda	2.77551e-05	-0.670524	0	0.166	0.577473
Fcgrt	0.0132822	-0.674278	0.258	0.32	1
Krtcap2	0.00160898	-0.67444	0.427	0.496	1
Ifit2	0.0183503	-0.675224	0.09	0.182	1
Psmb8	0.0110007	-0.675657	0.315	0.426	1
Enpp2	0.000300831	-0.676637	0.034	0.163	1
Sulf1	0.00019242	-0.680932	0.045	0.188	1
Tspo	0.000934086	-0.68293	0.472	0.527	1
Dpm3	8.93603e-05	-0.685032	0.18	0.344	1
Tcf21	0.00376976	-0.685129	0.067	0.169	1
Gfpt2	0.00659453	-0.686682	0.045	0.135	1
Trf	0.000200663	-0.691897	0.011	0.152	1
Son	0.000329942	-0.695212	0.506	0.577	1
Ctgf	0.310988	-0.697535	0.157	0.19	1
Klf6	0.00154313	-0.700021	0.438	0.517	1
Bst2	0.00124106	-0.701972	0.393	0.523	1
Csf1r	0.0310151	-0.702181	0.034	0.108	1
Cnn1	0.379646	-0.702853	0.079	0.108	1
Psme2	0.00206666	-0.702966	0.326	0.423	1
Bicc1	0.000115654	-0.704041	0.022	0.173	1
Ahnak	5.55935e-05	-0.706277	0.629	0.698	1
Ifngr1	0.000633837	-0.707981	0.247	0.389	1
Mxra8	1.25453e-05	-0.70888	0.022	0.203	0.261018
Actg1	0.000179296	-0.710039	0.382	0.518	1
Fn1	0.0241476	-0.711421	0.101	0.183	1
Selenof	3.45396e-06	-0.712035	0.596	0.632	0.0718631
Pdlim2	3.33949e-06	-0.715636	0	0.198	0.0694814
Prr13	0.000251548	-0.716986	0.202	0.363	1
Fbln5	0.00480811	-0.719573	0.124	0.242	1
Cd68	0.0245852	-0.719732	0.045	0.117	1
S100a10	0.000105771	-0.719736	0.416	0.522	1
Ctsz	0.00057668	-0.721735	0.225	0.346	1
Rn7sk	0.00070479	-0.722039	0.022	0.139	1
Csrp1	0.0376349	-0.722152	0.18	0.285	1
Tgfbi	0.000267977	-0.72226	0.034	0.174	1
Serinc3	5.90514e-07	-0.722597	0.618	0.685	0.0122862
Gm13889	0.0514924	-0.722606	0.045	0.103	1
Junb	0.00237296	-0.725171	0.551	0.57	1
Ms4a6c	0.00484414	-0.728226	0.011	0.107	1
C7	0.00611281	-0.729014	0.034	0.119	1
Phf11d	0.00532595	-0.731629	0.169	0.288	1
Anxa2	2.78252e-05	-0.73251	0.438	0.577	0.578931
Ywhaz	5.18182e-05	-0.733905	0.337	0.48	1
Actr2	0.000488802	-0.736008	0.225	0.364	1
Lgals3bp	0.000439436	-0.736283	0.18	0.338	1
H2-K1	4.0451e-05	-0.737359	0.674	0.691	0.841623
Gpm6b	2.68744e-05	-0.739366	0	0.168	0.559149
Arpc1b	0.000188528	-0.741535	0.371	0.5	1
Arpc5	0.000315368	-0.743655	0.213	0.383	1
Ly86	0.0748964	-0.744737	0.056	0.123	1
Cpq	0.00917376	-0.744886	0.169	0.267	1
Dnaja1	5.23896e-05	-0.748025	0.36	0.523	1
Serpinh1	0.00216101	-0.749647	0.393	0.451	1
Gm10736	0.000993934	-0.750833	0.337	0.456	1
Tmem176a	9.90445e-05	-0.752279	0.034	0.19	1
Ptgis	0.000132155	-0.7556	0.045	0.204	1
Col5a2	5.32568e-05	-0.759586	0.034	0.192	1
Gm10076	0.000477022	-0.759989	0.404	0.486	1
Ppib	6.63285e-06	-0.762337	0.382	0.515	0.138003
Zfp36	0.0372749	-0.763741	0.539	0.526	1
Lama4	0.00267873	-0.765651	0.191	0.305	1
Rcn3	0.000107838	-0.766261	0.079	0.235	1
Ctsb	0.0932373	-0.767348	0.652	0.57	1
Irf7	0.00622737	-0.769628	0.09	0.203	1
Rps27rt	0.000553851	-0.772038	0.112	0.257	1
H2-DMa	0.0246056	-0.772636	0.034	0.126	1
Id2	0.00322455	-0.772948	0.191	0.317	1
Cd14	0.0782645	-0.773369	0.056	0.116	1
Iqgap1	1.96337e-06	-0.774603	0.169	0.391	0.0408498
Snhg18	0.00697564	-0.774835	0.112	0.224	1
Loxl1	0.00128011	-0.776478	0.09	0.205	1
Cox4i2	0.00346294	-0.776661	0.045	0.153	1
C4b	0.00010189	-0.781316	0	0.141	1
Ctsc	0.0308253	-0.786399	0.056	0.137	1
Plxdc2	0.000153497	-0.787764	0.034	0.188	1
Pcsk6	0.000448777	-0.790166	0.045	0.178	1
Nr4a1	0.00813367	-0.792521	0.135	0.249	1
B2m	4.19129e-13	-0.793057	0.876	0.931	8.7204e-09
G0s2	0.424972	-0.79653	0.213	0.215	1
Lamp2	0.000229779	-0.797838	0.36	0.461	1
Pdia3	4.54053e-08	-0.798049	0.438	0.609	0.000944704
Ckb	0.00977663	-0.803365	0.191	0.292	1
Cd47	2.64663e-05	-0.808564	0.371	0.491	0.550658
Igtp	0.000519767	-0.809133	0.045	0.181	1
Lhfp	4.55311e-05	-0.810311	0.056	0.233	0.947319
H2-D1	1.83035e-07	-0.814947	0.73	0.792	0.00380822
Slc16a2	6.36562e-05	-0.81535	0.067	0.25	1
Pcolce2	0.000582644	-0.815563	0.056	0.179	1
Ppp1r14a	0.000139061	-0.815597	0	0.16	1
Ace	0.000380304	-0.817592	0.101	0.255	1
Rgs4	0.0037024	-0.817678	0.034	0.135	1
Eef1a1	4.0589e-10	-0.828865	0.629	0.771	8.44494e-06
Npc2	0.000912947	-0.830766	0.36	0.494	1
Filip1l	0.0203284	-0.831194	0.236	0.332	1
Aebp1	0.000169731	-0.832298	0.045	0.197	1
Shisa5	4.8447e-07	-0.832447	0.157	0.401	0.0100799
Vcan	0.000101312	-0.839362	0.022	0.173	1
Sparcl1	2.72914e-08	-0.842164	0.652	0.778	0.000567824
Slc43a3	0.000791991	-0.84224	0.236	0.374	1
Ccl2	0.550291	-0.846157	0.112	0.112	1
Ifi207	2.54406e-06	-0.848087	0.011	0.207	0.0529317
Gas1	0.000589074	-0.848505	0.056	0.194	1
Olfml3	3.05955e-05	-0.848883	0.034	0.206	0.636571
Cbr2	0.823214	-0.849314	0.101	0.093	1
Ifit3	0.000389428	-0.851854	0.056	0.199	1
Coro1a	0.00302662	-0.851929	0.022	0.138	1
Gm3511	3.46602e-09	-0.85746	0.596	0.738	7.21139e-05
Entpd2	0.000455335	-0.861308	0.056	0.201	1
Tmem176b	0.0113586	-0.865044	0.236	0.304	1
Axl	5.84481e-06	-0.868228	0.056	0.248	0.121607
Alox5ap	0.0440511	-0.870603	0.067	0.143	1
Iigp1	0.0843954	-0.874898	0.169	0.233	1
Sfrp1	0.000873287	-0.876831	0.056	0.175	1
Errfi1	0.000182509	-0.881064	0.056	0.217	1
Gbp3	0.000215653	-0.881202	0.034	0.192	1
Pdgfra	0.000141888	-0.881807	0.045	0.204	1
Olfr558	0.000702913	-0.886516	0.011	0.132	1
Sh3bgrl	1.79133e-05	-0.890447	0.27	0.439	0.372704
C1ra	1.34564e-05	-0.894434	0.067	0.241	0.279974
Tsc22d3	1.10207e-06	-0.899375	0.236	0.45	0.0229296
Fos	0.0064601	-0.901771	0.652	0.634	1
Ptprc	0.00221997	-0.905107	0.034	0.154	1
Cfp	0.394285	-0.909895	0.09	0.119	1
Itm2b	2.78698e-16	-0.910305	0.91	0.868	5.79859e-12
Dstn	0.0752638	-0.914152	0.303	0.368	1
Lars2	0.00324479	-0.917222	0.202	0.32	1
Igfbp7	0.00121141	-0.919406	0.73	0.704	1
Gbp7	0.00199742	-0.920938	0.124	0.259	1
Gm1821	4.36533e-06	-0.922561	0.056	0.281	0.0908251
Laptm5	0.0715438	-0.923256	0.09	0.155	1
Cst3	1.03163e-11	-0.92606	0.933	0.874	2.14641e-07
Islr	1.57058e-06	-0.927038	0	0.21	0.0326774
Vcam1	1.40566e-05	-0.927818	0.034	0.224	0.292461
Slfn2	0.000864978	-0.931991	0.146	0.287	1
Col8a1	0.000845275	-0.933987	0.067	0.204	1
Ndufa4l2	0.000369871	-0.935954	0.045	0.19	1
Rps27	3.05384e-23	-0.936259	0.978	0.983	6.35382e-19
Scn7a	5.89797e-06	-0.940058	0.022	0.209	0.122713
Gm2000	4.65059e-06	-0.942316	0.202	0.408	0.0967603
Lsp1	0.000501201	-0.942377	0.09	0.236	1
Emp1	0.000857312	-0.945081	0.202	0.346	1
Atf3	0.0112372	-0.945664	0.191	0.287	1
Lamb1	0.00057817	-0.94704	0.112	0.248	1
Postn	0.0192802	-0.953974	0.034	0.112	1
Ubb	1.12775e-26	-0.955686	0.955	0.962	2.34639e-22
Calm2	6.51934e-08	-0.956747	0.652	0.694	0.00135641
Sh3bgrl3	0.00544243	-0.957555	0.449	0.509	1
Ctsl	2.07038e-06	-0.960086	0.674	0.664	0.0430763
Tgtp2	0.00218132	-0.973605	0.067	0.186	1
Prg4	0.0958497	-0.97593	0.09	0.151	1
Cyb5a	1.39219e-07	-0.977083	0.404	0.57	0.00289658
Cyba	2.99617e-05	-0.979485	0.281	0.437	0.623384
Plac8	0.234291	-0.981007	0.079	0.117	1
Malat1	3.36875e-16	-0.983802	0.831	0.937	7.00902e-12
Man1a	7.97889e-06	-0.986205	0.101	0.3	0.166009
Fcgr3	0.0260977	-0.988217	0.056	0.134	1
Fbn1	1.8769e-05	-0.989568	0.056	0.246	0.390507
S100a11	2.97591e-09	-0.990605	0.596	0.717	6.19169e-05
Ecm1	0.00271417	-0.990762	0.281	0.371	1
Col6a2	5.73242e-05	-0.992545	0.056	0.224	1
Clec2d	3.23821e-07	-0.992762	0.292	0.541	0.00673743
Ptma	7.86313e-19	-0.995925	0.719	0.881	1.636e-14
Cxcl1	0.0243872	-1.00569	0.09	0.165	1
Igf1	0.000125339	-1.00862	0.067	0.226	1
Adamts5	5.8944e-05	-1.01136	0.056	0.207	1
Ecm2	1.30241e-07	-1.01145	0.056	0.306	0.00270979
Mgst1	2.82991e-05	-1.01462	0.157	0.347	0.588791
Retnla	0.0421782	-1.01585	0.135	0.082	1
Cxcl2	0.904462	-1.01735	0.101	0.1	1
Hsd11b1	0.0173567	-1.01864	0.112	0.187	1
Tnxb	2.01029e-06	-1.02096	0.022	0.225	0.0418261
Sod3	0.000117948	-1.02328	0.112	0.275	1
H2-T23	7.82497e-06	-1.02765	0.258	0.447	0.162806
Sncg	0.00785541	-1.03307	0.112	0.212	1
Lama2	0.00109028	-1.03534	0.124	0.238	1
Lmod1	0.000409337	-1.03795	0.022	0.15	1
Ppia	2.57406e-15	-1.04471	0.573	0.754	5.3556e-11
Arhgdib	5.97578e-05	-1.04632	0.079	0.27	1
Cd9	4.71194e-09	-1.05357	0.315	0.546	9.80367e-05
Cd34	9.41786e-05	-1.06358	0.303	0.445	1
Ms4a4d	1.11166e-05	-1.06452	0.056	0.232	0.231293
Col6a1	5.86012e-06	-1.06599	0.056	0.244	0.121926
Igfbp6	3.74391e-05	-1.06919	0.022	0.197	0.778958
C1s1	2.46877e-06	-1.08188	0.101	0.302	0.0513653
Nupr1	2.23513e-06	-1.08562	0.045	0.26	0.0465041
Gpx1	5.3337e-08	-1.09489	0.652	0.702	0.00110973
Lcp1	0.0054026	-1.10243	0.067	0.184	1
Rbp1	2.51639e-05	-1.10269	0.09	0.265	0.523561
Lamc1	0.000207416	-1.10564	0.202	0.343	1
Anxa5	6.7962e-10	-1.10629	0.36	0.588	1.41402e-05
Fxyd5	1.13996e-06	-1.10955	0.236	0.468	0.023718
Pmp22	1.43853e-05	-1.11776	0.247	0.398	0.299301
Rpl35	6.88057e-18	-1.13174	0.64	0.854	1.43157e-13
Mfap4	0.0439451	-1.13236	0.079	0.15	1
Col15a1	3.17693e-05	-1.133	0.067	0.26	0.660992
Sat1	7.60881e-07	-1.13802	0.18	0.425	0.0158309
Igkc	0.0468485	-1.14503	0.202	0.139	1
Cd302	4.60486e-06	-1.14591	0.146	0.339	0.0958087
Ifitm2	1.29223e-19	-1.15275	0.697	0.858	2.68861e-15
Gbp2	7.71273e-05	-1.15782	0.101	0.263	1
Smoc2	0.00042338	-1.16382	0.079	0.222	1
Vim	8.08495e-11	-1.16809	0.685	0.735	1.68215e-06
Cebpd	0.000132392	-1.16815	0.247	0.37	1
Ccl12	0.100825	-1.16924	0.169	0.105	1
Ltbp4	2.76479e-07	-1.17713	0.326	0.521	0.00575243
Sdc2	3.34009e-06	-1.18034	0.101	0.302	0.0694939
Hes1	4.98205e-05	-1.189	0.326	0.457	1
H3f3b	2.86384e-20	-1.19092	0.775	0.897	5.95851e-16
Ifi205	4.59205e-07	-1.19528	0	0.212	0.00955421
Cygb	0.000153667	-1.20006	0.124	0.277	1
Fbln2	8.24838e-07	-1.20649	0.112	0.342	0.0171616
Fbln1	0.000294775	-1.23244	0.135	0.272	1
Ccl8	0.875108	-1.23681	0.135	0.11	1
Mmp2	1.45011e-06	-1.23798	0.056	0.271	0.0301711
Ccl4	0.21973	-1.26127	0.09	0.126	1
Ccl7	0.0118915	-1.27702	0.056	0.148	1
Crispld2	1.44297e-06	-1.27927	0.067	0.278	0.0300223
Selenop	1.2329e-06	-1.27987	0.528	0.599	0.0256516
Serpine2	2.15873e-05	-1.28597	0.169	0.345	0.449145
Timp2	1.24195e-06	-1.29883	0.191	0.392	0.0258399
Abca8a	4.49509e-06	-1.31866	0.079	0.277	0.0935248
CT010467.1	8.54352e-16	-1.32538	0.27	0.651	1.77757e-11
Ifitm3	1.19414e-22	-1.32684	0.753	0.897	2.48454e-18
Prelp	8.05928e-08	-1.34879	0.022	0.276	0.00167681
Anxa1	1.9519e-07	-1.35452	0.18	0.415	0.00406113
Nid1	7.97724e-07	-1.35786	0.124	0.364	0.0165974
Igfbp4	5.38022e-07	-1.38833	0.157	0.379	0.0111941
Lgals1	8.74563e-07	-1.39158	0.663	0.637	0.0181962
Cd52	0.00365309	-1.39554	0.079	0.202	1
Actb	5.2666e-30	-1.40573	0.91	0.976	1.09577e-25
Cd63	1.18645e-08	-1.40659	0.348	0.523	0.000246853
Serpinf1	1.51793e-05	-1.41785	0.112	0.305	0.31582
Pcolce	4.10599e-05	-1.41846	0.202	0.355	0.854292
Flna	3.65031e-09	-1.41999	0.146	0.428	7.59484e-05
Lrp1	1.95191e-07	-1.42139	0.112	0.352	0.00406114
C1qa	0.476184	-1.42867	0.124	0.142	1
Mylk	0.000369837	-1.45337	0.101	0.249	1
Htra3	0.000120494	-1.45544	0.135	0.296	1
Ccl6	0.306232	-1.45789	0.146	0.175	1
Ctss	0.0670059	-1.46337	0.124	0.204	1
Col1a1	2.05983e-06	-1.46526	0.079	0.296	0.0428569
Ftl1	1.66139e-11	-1.47539	0.27	0.567	3.45669e-07
Myl6	2.63818e-12	-1.4974	0.596	0.749	5.489e-08
Clec3b	1.10659e-05	-1.50195	0.09	0.266	0.230236
Tmsb10	1.05356e-11	-1.51951	0.36	0.618	2.19204e-07
Dpep1	1.85299e-05	-1.53001	0.101	0.275	0.385533
Rarres2	2.94748e-09	-1.53706	0.135	0.409	6.13254e-05
Pi16	0.000544699	-1.53869	0.146	0.282	1
Apod	0.00493834	-1.55216	0.112	0.223	1
Fcer1g	0.0298953	-1.60111	0.135	0.213	1
Aspn	1.57542e-09	-1.62253	0.034	0.328	3.27782e-05
Emp3	4.49946e-14	-1.6242	0.056	0.469	9.36158e-10
Dpt	4.2286e-06	-1.65072	0.146	0.336	0.0879803
S100a6	1.26512e-11	-1.67937	0.461	0.649	2.6322e-07
Pf4	0.245882	-1.68806	0.112	0.165	1
Cp	1.75077e-06	-1.70626	0.18	0.379	0.0364266
Mustn1	0.000572838	-1.71621	0.18	0.323	1
Fstl1	1.86822e-10	-1.7231	0.146	0.437	3.88701e-06
C1qc	0.00407639	-1.7244	0.292	0.167	1
Cald1	5.09803e-08	-1.73245	0.258	0.492	0.0010607
Wfdc17	0.859341	-1.73929	0.258	0.249	1
Myl9	0.0379388	-1.7434	0.506	0.345	1
Tyrobp	0.262833	-1.75434	0.213	0.245	1
Mfap5	9.11589e-07	-1.77136	0.101	0.33	0.0189665
Rnase4	1.54931e-09	-1.80233	0.101	0.402	3.2235e-05
Ogn	4.34972e-05	-1.80651	0.213	0.366	0.905003
Ccdc80	1.4005e-08	-1.84114	0.112	0.387	0.000291389
Myh11	0.00192512	-1.87145	0.101	0.235	1
Col1a2	5.91499e-07	-1.87918	0.18	0.394	0.0123067
C1qb	0.00142977	-1.94115	0.315	0.191	1
Gm42418	6.20156e-15	-1.97503	1	1	1.2903e-10
Col3a1	2.72865e-07	-2.00881	0.146	0.387	0.00567724
C3	0.00494875	-2.01389	0.27	0.349	1
H2-Ab1	0.353618	-2.0777	0.315	0.266	1
Acta2	0.998282	-2.07953	0.416	0.381	1
Tpm2	0.00933925	-2.09804	0.202	0.298	1
S100a9	0.134754	-2.15132	0.247	0.187	1
H2-Eb1	0.980946	-2.15234	0.247	0.26	1
Lum	6.58705e-10	-2.17265	0.101	0.407	1.3705e-05
Hba-a2	0.275644	-2.17604	0.112	0.134	1
Gm26917	2.46497e-18	-2.19207	0.202	0.639	5.12861e-14
Crip1	3.17073e-35	-2.21505	0.775	0.947	6.59702e-31
Bgn	6.80171e-11	-2.25992	0.18	0.497	1.41516e-06
Serping1	4.49035e-09	-2.30313	0.315	0.529	9.34263e-05
H2-Aa	0.297699	-2.34631	0.225	0.294	1
Hba-a1	0.380354	-2.36628	0.213	0.171	1
Lyz2	0.718773	-2.4347	0.404	0.369	1
Tagln	0.0174262	-2.45926	0.191	0.295	1
Hbb-bs	0.108164	-2.47067	0.191	0.253	1
Rgs5	0.000120724	-2.48391	0.101	0.286	1
Cfh	3.04986e-14	-2.55276	0.213	0.555	6.34553e-10
S100a8	1.70588e-05	-2.60762	0.539	0.326	0.354926
Ifi27l2a	2.13409e-15	-2.68217	0.371	0.659	4.44019e-11
Mgp	2.06216e-08	-2.75491	0.674	0.725	0.000429053
Cd74	9.72109e-05	-3.52255	0.719	0.567	1
Gsn	5.85039e-06	-3.56925	0.697	0.79	0.121723
Dcn	7.53182e-05	-3.71735	0.652	0.772	1
