# Supplementary material for: Single‐cell sequencing of mouse heart cellular heterogeneity in hypercholesterolemia reveals the mechanism of myocardial damage
Source: Clin Transl Med. 2022 Jul 20;12(7):e951. doi: 10.1002/ctm2.951 (PMC9301086; doi:10.1002/ctm2.951)
Supplement: Supplementary file 9 — Table S5 [file CTM2-12-e951-s005.xls]

ID	Description	GeneRatio	BgRatio	pvalue	p.adjust	qvalue	geneID	Count
mmu00190	Oxidative phosphorylation	76/402	135/8930	3.66624646844317e-68	1.00821777882187e-65	8.52884704764148e-66	Cox6a2/Cox8b/Cox7a1/Uqcrfs1/Atp5g1/Cox5a/Atp5a1/Atp5b/Atp5o/Cyc1/Ndufab1/Atp5g3/Ndufa10/Sdhb/Uqcrq/Cycs/Cox4i1/Atp5h/Atp5c1/Ndufa11/Cox7b/Ndufv2/Ndufa4/Ndufc1/Sdhc/Uqcr11/Cox7c/Cox5b/Cox6c/Ndufs2/Ndufb10/Atp5e/Atp5j/Atp5j2/Ndufa5/Ndufv3/Atp5d/Cox6b1/Ndufb7/Ndufb9/Ndufb5/Uqcrh/Uqcrc1/Uqcrb/Ndufb4/Ndufa12/Ndufs6/Ndufa8/Ndufv1/Sdhd/Atp5k/Ndufs1/Ndufs3/Cox7a2/Uqcr10/Ndufs7/Sdha/Ndufb8/Uqcrc2/Ndufa6/N…	76
mmu05415	Diabetic cardiomyopathy	90/402	211/8930	5.00333270210268e-67	6.87958246539118e-65	5.81966593244574e-65	Cox6a2/Cox8b/Tnni3/Cox7a1/Ryr2/Pln/Slc25a4/Uqcrfs1/Atp5g1/Cox5a/Pdhb/Mapk10/Atp5a1/Atp5b/Atp5o/Cyc1/Ndufab1/Atp5g3/Ndufa10/Sdhb/Uqcrq/Ppif/Cox4i1/Atp5h/Pdha1/Vdac1/Atp5c1/Ndufa11/Cox7b/Mpc2/Ndufv2/Ndufa4/Ndufc1/Sdhc/Uqcr11/Cox7c/Cox5b/Cox6c/Atp2a2/Ndufs2/Ndufb10/Atp5e/Atp5j/Ndufa5/Ndufv3/Atp5d/Cox6b1/Gapdh/Ndufb7/Ndufb9/Ndufb5/Uqcrh/Uqcrc1/Uqcrb/Ndufb4/Ndufa12/Ndufs6/Ndufa8/Ndufv1/Pdk2/Sdhd/Ndufs…	90
mmu04714	Thermogenesis	87/402	231/8930	3.84014616542658e-59	3.52013398497436e-57	2.97779755283956e-57	Cox6a2/Cox8b/Cox7a1/Nppb/Nppa/Uqcrfs1/Atp5g1/Cox5a/Atp5a1/Atp5b/Atp5o/Cyc1/Ndufab1/Atp5g3/Ndufa10/Sdhb/Uqcrq/Ppargc1a/Cox4i1/Atp5h/Prkaa2/Atp5c1/Ndufa11/Cox7b/Ndufv2/Ndufa4/Ndufc1/Sdhc/Uqcr11/Cox7c/Cox5b/Cox6c/Ndufs2/Ndufb10/Atp5e/Atp5j/Atp5j2/Ndufa5/Ndufv3/Atp5d/Cox6b1/Ndufb7/Acsl1/Ndufb9/Ndufb5/Uqcrh/Uqcrc1/Uqcrb/Ndufb4/Ndufa12/Ndufs6/Ndufa8/Ndufv1/Sdhd/Atp5k/Ndufs1/Ndufs3/Cox7a2/Uqcr10/Ndufs7/…	87
mmu05208	Chemical carcinogenesis - reactive oxygen species	85/402	222/8930	1.94593523362515e-58	1.33783047311729e-56	1.13171496481884e-56	Cox6a2/Cox8b/Cox7a1/Gsta4/Ephx2/Slc25a4/Uqcrfs1/Atp5g1/Cox5a/Sod2/Mapk10/Atp5a1/Atp5b/Atp5o/Cyc1/Ndufab1/Atp5g3/Ndufa10/Sdhb/Uqcrq/Ppif/Cox4i1/Atp5h/Vdac1/Atp5c1/Ndufa11/Cox7b/Ndufv2/Ndufa4/Ndufc1/Sdhc/Uqcr11/Cox7c/Cox5b/Cox6c/Ndufs2/Ndufb10/Atp5e/Atp5j/Ndufa5/Ndufv3/Atp5d/Cox6b1/Ndufb7/Ndufb9/Ndufb5/Uqcrh/Uqcrc1/Uqcrb/Ndufb4/Ndufa12/Ndufs6/Ndufa8/Ndufv1/Sdhd/Ndufs1/Ndufs3/Mgst3/Cox7a2/Uqcr10/Ndu…	85
mmu05012	Parkinson disease	88/402	264/8930	1.40270186327714e-54	7.71486024802427e-53	6.52625498493154e-53	Cox6a2/Cox8b/Cox7a1/Tuba4a/Tuba8/Slc25a4/Uqcrfs1/Atp5g1/Cox5a/Mapk10/Atp5a1/Atp5b/Atp5o/Cyc1/Ndufab1/Atp5g3/Ndufa10/Sdhb/Mfn2/Uqcrq/Ppif/Cycs/Cox4i1/Atp5h/Vdac1/Atp5c1/Ndufa11/Cox7b/Ndufv2/Ndufa4/Ndufc1/Sdhc/Uqcr11/Cox7c/Cox5b/Cox6c/Ndufs2/Ndufb10/Atp5e/Atp5j/Ndufa5/Ndufv3/Atp5d/Cox6b1/Ndufb7/Ndufb9/Ndufb5/Mfn1/Uqcrh/Uqcrc1/Uqcrb/Ndufb4/Ndufa12/Ndufs6/Ndufa8/Ndufv1/Sdhd/Ndufs1/Ndufs3/Cox7a2/Uqcr1…	88
mmu05020	Prion disease	84/402	268/8930	1.48032385011328e-49	6.78481764635255e-48	5.73950124342168e-48	Cox6a2/Cox8b/Cox7a1/Ryr2/Tuba4a/Tuba8/Slc25a4/Uqcrfs1/Atp5g1/Cox5a/Mapk10/Atp5a1/Atp5b/Atp5o/Cyc1/Ndufab1/Atp5g3/Ndufa10/Sdhb/Uqcrq/Ppif/Cycs/Cox4i1/Atp5h/Vdac1/Atp5c1/Ndufa11/Cox7b/Ndufv2/Ndufa4/Ndufc1/Sdhc/Uqcr11/Cox7c/Cox5b/Cox6c/Ndufs2/Ndufb10/Atp5e/Atp5j/Ndufa5/Ndufv3/Atp5d/Cox6b1/Ndufb7/Ndufb9/Ndufb5/Uqcrh/Uqcrc1/Uqcrb/Ndufb4/Ndufa12/Ndufs6/Ndufa8/Ndufv1/Sdhd/Ndufs1/Ndufs3/Cox7a2/Uqcr10/Ndu…	84
mmu05016	Huntington disease	88/402	302/8930	4.91411481611938e-49	1.93054510633261e-47	1.63311184114644e-47	Cox6a2/Cox8b/Cox7a1/Tuba4a/Tuba8/Slc25a4/Uqcrfs1/Atp5g1/Cox5a/Sod2/Mapk10/Atp5a1/Atp5b/Atp5o/Cyc1/Ndufab1/Atp5g3/Ndufa10/Sdhb/Uqcrq/Ppif/Cycs/Ppargc1a/Cox4i1/Atp5h/Vdac1/Atp5c1/Ndufa11/Cox7b/Ndufv2/Ndufa4/Ndufc1/Sdhc/Uqcr11/Cox7c/Cox5b/Cox6c/Ndufs2/Ndufb10/Atp5e/Atp5j/Ndufa5/Ndufv3/Atp5d/Cox6b1/Ndufb7/Ndufb9/Ndufb5/Uqcrh/Uqcrc1/Uqcrb/Ndufb4/Ndufa12/Ndufs6/Ndufa8/Ndufv1/Sdhd/Ndufs1/Ndufs3/Cox7a2/U…	88
mmu04932	Non-alcoholic fatty liver disease	63/402	156/8930	9.66778839652441e-45	3.32330226130527e-43	2.81129109951565e-43	Cox6a2/Cox8b/Cox7a1/Uqcrfs1/Cox5a/Mapk10/Cyc1/Ndufab1/Ndufa10/Sdhb/Uqcrq/Cycs/Cox4i1/Prkaa2/Ndufa11/Cox7b/Ndufv2/Ndufa4/Ndufc1/Sdhc/Uqcr11/Cox7c/Cox5b/Cox6c/Ndufs2/Ndufb10/Ndufa5/Ndufv3/Cox6b1/Ndufb7/Ndufb9/Ndufb5/Uqcrh/Uqcrc1/Uqcrb/Ndufb4/Ndufa12/Ndufs6/Ndufa8/Ndufv1/Sdhd/Ndufs1/Ndufs3/Cox7a2/Uqcr10/Ndufs7/Sdha/Ndufb8/Uqcrc2/Ndufa6/Ndufs4/Ndufa9/Ndufa2/Ndufa1/Ndufa3/Ndufb2/Ndufb3/Ndufc2/Ndufb6/N…	63
mmu05014	Amyotrophic lateral sclerosis	86/402	369/8930	2.0821393643995e-39	6.3620925023318e-38	5.38190408809695e-38	Cox6a2/Cox8b/Cox7a1/Tuba4a/Chchd10/Tuba8/Uqcrfs1/Atp5g1/Cox5a/Atp5a1/Map1lc3a/Atp5b/Atp5o/Cyc1/Ndufab1/Atp5g3/Ndufa10/Sdhb/Uqcrq/Cycs/Cox4i1/Atp5h/Vdac1/Atp5c1/Ndufa11/Cox7b/Ndufv2/Ndufa4/Ndufc1/Sdhc/Uqcr11/Cox7c/Cox5b/Cox6c/Ndufs2/Ndufb10/Atp5e/Atp5j/Ndufa5/Ndufv3/Atp5d/Cox6b1/Ndufb7/Ndufb9/Ndufb5/Uqcrh/Uqcrc1/Uqcrb/Ndufb4/Ndufa12/Ndufs6/Ndufa8/Ndufv1/Sdhd/Ndufs1/Ndufs3/Cox7a2/Uqcr10/Ndufs7/Sdha…	86
mmu05010	Alzheimer disease	87/402	383/8930	6.1091120796407e-39	1.68000582190119e-37	1.42117238905326e-37	Cox6a2/Cox8b/Cox7a1/Tuba4a/Tuba8/Slc25a4/Uqcrfs1/Atp5g1/Cox5a/Mapk10/Atp5a1/Atp5b/Atp5o/Cyc1/Ndufab1/Atp5g3/Ndufa10/Sdhb/Uqcrq/Ppif/Cycs/Cox4i1/Atp5h/Vdac1/Atp5c1/Ndufa11/Cox7b/Ndufv2/Ndufa4/Ndufc1/Sdhc/Apbb1/Uqcr11/Cox7c/Cox5b/Cox6c/Atp2a2/Ndufs2/Ndufb10/Atp5e/Atp5j/Ndufa5/Ndufv3/Atp5d/Cox6b1/Gapdh/Ndufb7/Ndufb9/Ndufb5/Uqcrh/Uqcrc1/Uqcrb/Ndufb4/Ndufa12/Ndufs6/Ndufa8/Ndufv1/Sdhd/Ndufs1/Ndufs3/Cox…	87
mmu05022	Pathways of neurodegeneration - multiple diseases	96/402	471/8930	7.36237395633397e-39	1.84059348908349e-37	1.55701879842087e-37	Cox6a2/Cox8b/Cox7a1/Ryr2/Tuba4a/Tuba8/Slc25a4/Uqcrfs1/Atp5g1/Cox5a/Mapk10/Atp5a1/Map1lc3a/Atp5b/Atp5o/Cyc1/Ndufab1/Atp5g3/Ndufa10/Sdhb/Mfn2/Uqcrq/Ppif/Cycs/Cox4i1/Atp5h/Vdac1/Atp5c1/Ndufa11/Cox7b/Ndufv2/Ndufa4/Ndufc1/Sdhc/Uqcr11/Cox7c/Cox5b/Cox6c/Atp2a2/Ndufs2/Ndufb10/Atp5e/Atp5j/Ndufa5/Ndufv3/Atp5d/Cox6b1/Ndufb7/Ndufb9/Ndufb5/Mfn1/Uqcrh/Uqcrc1/Uqcrb/Ndufb4/Ndufa12/Ndufs6/Ndufa8/Ndufv1/Sdhd/Ndufs…	96
mmu01200	Carbon metabolism	43/402	121/8930	6.77813716764836e-28	1.55332310091942e-26	1.31400729302657e-26	Eno3/Pgam2/Got1/Pfkm/Idh3a/Mdh1/Idh2/Pdhb/Cs/Sdhb/Suclg1/Aco2/Pdha1/Me3/Idh3b/Sdhc/Echs1/Got2/Acat1/Mdh2/Gapdh/Ogdh/Sucla2/Sdhd/Dld/Dlat/Sdha/Tpi1/Aldoa/Acss1/Idh3g/Fh1/Mcee/Pccb/Dlst/Pkm/Acads/Aldh6a1/Acox1/Gpi1/Suclg2/Hk1/Pgp	43
mmu04260	Cardiac muscle contraction	37/402	87/8930	1.90371528913263e-27	4.02709003470364e-26	3.40664841213208e-26	Myh6/Cox6a2/Tnnc1/Cox8b/Tnni3/Cox7a1/Actc1/Tnnt2/Trdn/Ryr2/Myl3/Myl4/Hrc/Myl2/Uqcrfs1/Tpm1/Cox5a/Atp1b1/Cyc1/Uqcrq/Cox4i1/Cox7b/Uqcr11/Cox7c/Cox5b/Cox6c/Atp2a2/Casq2/Cox6b1/Uqcrh/Uqcrc1/Uqcrb/Cox7a2/Uqcr10/Uqcrc2/Atp1a1/Asph	37
mmu00020	Citrate cycle (TCA cycle)	22/402	32/8930	5.75507809015152e-23	1.13046176770833e-21	9.56294930769538e-22	Idh3a/Mdh1/Idh2/Pdhb/Cs/Sdhb/Suclg1/Aco2/Pdha1/Idh3b/Sdhc/Mdh2/Ogdh/Sucla2/Sdhd/Dld/Dlat/Sdha/Idh3g/Fh1/Dlst/Suclg2	22
mmu04723	Retrograde endocannabinoid signaling	42/402	148/8930	7.13716508014206e-23	1.30848026469271e-21	1.10688665453431e-21	Kcnj3/Kcnj5/Mapk10/Slc17a7/Ndufab1/Ndufa10/Ndufa11/Ndufv2/Ndufa4/Ndufc1/Ndufs2/Ndufb10/Ndufa5/Ndufv3/Ndufb7/Ndufb9/Ndufb5/Ndufb4/Ndufa12/Ndufs6/Ndufa8/Ndufv1/Ndufs1/Ndufs3/Ndufs7/Gnao1/Ndufb8/Ndufa6/Ndufs4/Ndufa9/Ndufa2/Ndufa1/Ndufa3/Ndufb2/Ndufb3/Ndufc2/Ndufb6/Ndufs8/Ndufa13/Ndufb11/Ndufa7/Mapk1	42
mmu00640	Propanoate metabolism	15/402	31/8930	7.59004001582433e-13	1.30453812771981e-11	1.10355187072183e-11	Ldhb/Suclg1/Echs1/Hadha/Sucla2/Dld/Acss1/Mcee/Pccb/Acads/Aldh6a1/Acox1/Ldha/Mlycd/Suclg2	15
mmu00280	Valine, leucine and isoleucine degradation	19/402	57/8930	2.24391818681958e-12	3.62986765514931e-11	3.07062488722679e-11	Aldh1b1/Acadm/Acaa2/Hadhb/Echs1/Acat1/Hadh/Hadha/Ivd/Dld/Oxct1/Hibadh/Mcee/Pccb/Bcat2/Acads/Aldh6a1/Auh/Hmgcl	19
mmu00620	Pyruvate metabolism	15/402	44/8930	3.38609231619338e-10	5.17319659418432e-09	4.37617778876454e-09	Ldhb/Mdh1/Aldh1b1/Pdhb/Pdha1/Me3/Acyp2/Acat1/Mdh2/Dld/Dlat/Acss1/Fh1/Pkm/Ldha	15
mmu00010	Glycolysis / Gluconeogenesis	18/402	67/8930	4.84719703960525e-10	6.79716278218677e-09	5.74994440139053e-09	Eno3/Pgam2/Pfkm/Ldhb/Aldh1b1/Pdhb/Pdha1/Gapdh/Dld/Dlat/Tpi1/Aldoa/Acss1/Pgm2/Pkm/Ldha/Gpi1/Hk1	18
mmu00071	Fatty acid degradation	16/402	52/8930	4.94339111431765e-10	6.79716278218677e-09	5.74994440139053e-09	Acadl/Aldh1b1/Acadvl/Acadm/Acaa2/Eci1/Hadhb/Echs1/Acat1/Hadh/Acsl1/Hadha/Cpt2/Eci2/Acads/Acox1	16
mmu04146	Peroxisome	20/402	86/8930	8.61753463789725e-10	1.12848667877226e-08	9.54624137832227e-09	Ephx2/Idh2/Phyh/Sod2/Ech1/Pxmp2/Acsl1/Gnpat/Scp2/Eci2/Crat/Nudt19/Prdx5/Nudt7/Acox1/Nos2/Mlycd/Sod1/Gstk1/Hmgcl	20
mmu01212	Fatty acid metabolism	17/402	62/8930	1.04871861111913e-09	1.31089826389891e-08	1.10893211989152e-08	Acadl/Acadvl/Acadm/Acaa2/Hadhb/Echs1/Acat1/Hadh/Acsl1/Hadha/Cbr4/Scp2/Cpt2/Tecr/Acads/Acox1/Hacd1	17
mmu01230	Biosynthesis of amino acids	17/402	79/8930	5.59134102875658e-08	6.685299056122e-07	5.65531518240368e-07	Eno3/Pgam2/Got1/Pfkm/Idh3a/Idh2/Cs/Aco2/Idh3b/Got2/Gapdh/Mtr/Tpi1/Aldoa/Idh3g/Pkm/Bcat2	17
mmu01210	2-Oxocarboxylic acid metabolism	9/402	20/8930	7.50263342487311e-08	8.59676746600044e-07	7.27228941621473e-07	Got1/Idh3a/Idh2/Cs/Aco2/Idh3b/Got2/Idh3g/Bcat2	9
mmu05414	Dilated cardiomyopathy	17/402	94/8930	7.90369883037893e-07	8.55994502940274e-06	7.24114010142777e-06	Myh6/Tnnc1/Mybpc3/Tnni3/Actc1/Tnnt2/Ttn/Ryr2/Myl3/Pln/Sgcg/Myl2/Des/Tpm1/Atp2a2/Dmd/Gnas	17
mmu00630	Glyoxylate and dicarboxylate metabolism	10/402	32/8930	8.09303893688986e-07	8.55994502940274e-06	7.24114010142777e-06	Mdh1/Cs/Aco2/Acat1/Mdh2/Dld/Acss1/Mcee/Pccb/Pgp	10
mmu05410	Hypertrophic cardiomyopathy	16/402	91/8930	2.46626281583192e-06	2.51193434945844e-05	2.1249281960969e-05	Myh6/Tnnc1/Mybpc3/Tnni3/Actc1/Tnnt2/Ttn/Ryr2/Myl3/Sgcg/Myl2/Des/Tpm1/Prkaa2/Atp2a2/Dmd	16
mmu00062	Fatty acid elongation	8/402	29/8930	2.93084172509896e-05	0.000287850526572219	0.000243502263626643	Acaa2/Hadhb/Echs1/Hadh/Hadha/Tecr/Acot7/Hacd1	8
mmu03320	PPAR signaling pathway	14/402	89/8930	3.89037187028053e-05	0.000368914573905912	0.000312077017543375	Fabp3/Acadl/Acadm/Me3/Acsl1/Scp2/Cpt2/Plin4/Lpl/Cd36/Fabp4/Acox1/Aqp7/Fabp5	14
mmu04066	HIF-1 signaling pathway	16/402	114/8930	4.719890128539e-05	0.000432656595116075	0.000365998497686709	Eno3/Nppa/Pfkm/Ldhb/Pdhb/Pdha1/Gapdh/Egln3/Pdk1/Aldoa/Egln1/Nos2/Ldha/Ifngr2/Hk1/Mapk1	16
mmu04261	Adrenergic signaling in cardiomyocytes	19/402	152/8930	4.90678610274806e-05	0.000435279412340554	0.000368217225367511	Myh6/Tnnc1/Tnni3/Actc1/Tnnt2/Ryr2/Myl3/Pln/Myl4/Myl2/Tpm1/Atp1b1/Scn5a/Ppp2r3a/Adra1b/Atp2a2/Atp1a1/Gnas/Mapk1	19
mmu00270	Cysteine and methionine metabolism	10/402	53/8930	0.000104730048149542	0.000900023851285123	0.000761359889508181	Got1/Ldhb/Mdh1/Got2/Mdh2/Mtr/Sms/Bcat2/Apip/Ldha	10
mmu00650	Butanoate metabolism	7/402	28/8930	0.000184932477257674	0.00154110397714728	0.00130367073282124	Echs1/Acat1/Hadh/Hadha/Oxct1/Acads/Hmgcl	7
mmu05230	Central carbon metabolism in cancer	11/402	69/8930	0.000231455627760913	0.00187206757747797	0.00158364376889046	Pgam2/Pfkm/Ldhb/Idh2/Pdhb/Pdha1/Pdk1/Pkm/Ldha/Hk1/Mapk1	11
mmu00480	Glutathione metabolism	11/402	72/8930	0.000339767345549389	0.00266960057217377	0.0022583032591403	Gsta4/Idh2/Mgst3/Gstm7/Sms/Gsto1/Ggct/Gpx4/Prdx6/Gpx3/Gstk1	11
mmu00410	beta-Alanine metabolism	7/402	32/8930	0.000449833557088888	0.00343622856109568	0.0029068191846972	Aldh1b1/Echs1/Hadha/Acads/Aldh6a1/Acox1/Mlycd	7
mmu05412	Arrhythmogenic right ventricular cardiomyopathy	11/402	77/8930	0.000613920800229049	0.00456292486656726	0.00385992878664637	Actn2/Dsp/Ryr2/Sgcg/Des/Cdh2/Pkp2/Atp2a2/Dsg2/Ctnna1/Dmd	11
mmu00500	Starch and sucrose metabolism	7/402	34/8930	0.000665168452660601	0.00481371906530698	0.00407208387916878	Pygm/Pygb/Gyg/Pgm2/Agl/Gpi1/Hk1	7
mmu00051	Fructose and mannose metabolism	7/402	36/8930	0.000955030960597803	0.00673419267088195	0.00569667590532023	Pfkm/Tpi1/Aldoa/Mpi/Akr1b10/Sord/Hk1	7
mmu04022	cGMP-PKG signaling pathway	17/402	173/8930	0.00199686623348399	0.0137284553552024	0.0116133536210516	Myh6/Mylk3/Nppb/Pln/Nppa/Slc25a4/Atp1b1/Ppif/Vdac1/Adra1b/Mylk4/Atp2a2/Vdac3/Vdac2/Atp1a1/Mapk1/Mef2a	17
mmu00310	Lysine degradation	9/402	64/8930	0.00212046560700151	0.0142226351689126	0.0120313966404964	Smyd1/Aldh1b1/Echs1/Acat1/Hadh/Hadha/Dld/Dlst/Kmt5a	9
mmu04922	Glucagon signaling pathway	12/402	104/8930	0.00238813216485738	0.0156365796508519	0.0132274989582326	Pgam2/Pygm/Pfkm/Ldhb/Pdhb/Ppargc1a/Pdha1/Prkaa2/Pygb/Pkm/Ldha/Gnas	12
mmu04020	Calcium signaling pathway	21/402	240/8930	0.00267363835337619	0.0170988499343826	0.0144644816669801	Tnnc1/Trdn/Mylk3/Ryr2/Pln/Chrm2/Hrc/Vegfb/Slc25a4/Ppif/Vdac1/Adra1b/Mylk4/Atp2a2/Casq2/Vdac3/Vdac2/Nos2/Asph/Gnas/Kdr	21
