# Supplementary material for: Single‐cell sequencing of mouse heart cellular heterogeneity in hypercholesterolemia reveals the mechanism of myocardial damage
Source: Clin Transl Med. 2022 Jul 20;12(7):e951. doi: 10.1002/ctm2.951 (PMC9301086; doi:10.1002/ctm2.951)
Supplement: Supplementary file 10 — Table S6 [file CTM2-12-e951-s001.xls]

	8w_01	8w_02	8w_03	16w-01	16w-04	16w-05	24w-01	24w-02	24w-03
Tn_or_Tcm	5	2	6	90	84	47	15	2	1
NK	19	7	37	75	38	24	13	2	5
CD8_Tem	4	1	3	44	35	21	35	3	15
Th	0	0	1	6	11	6	42	8	26
Proliferating_T	13	7	17	9	5	4	10	12	5
ILC	0	1	0	3	5	5	3	3	5
