# Supplementary material for: Single‐cell sequencing of mouse heart cellular heterogeneity in hypercholesterolemia reveals the mechanism of myocardial damage
Source: Clin Transl Med. 2022 Jul 20;12(7):e951. doi: 10.1002/ctm2.951 (PMC9301086; doi:10.1002/ctm2.951)
Supplement: Supplementary file 11 — Table S7 [file CTM2-12-e951-s009.xls]

	8w_01	8w_02	8w_03	16w-01	16w-04	16w-05	24w-01	24w-02	24w-03
Tn_or_Tcm	12.20%	11.11%	9.38%	39.65%	47.19%	43.93%	12.71%	6.67%	1.75%
NK	46.34%	38.89%	57.81%	33.04%	21.35%	22.43%	11.02%	6.67%	8.77%
CD8_Tem	9.76%	5.56%	4.69%	19.38%	19.66%	19.63%	29.66%	10.00%	26.32%
Th	0.00%	0.00%	1.56%	2.64%	6.18%	5.61%	35.59%	26.67%	45.61%
Proliferating_T	31.71%	38.89%	26.56%	3.96%	2.81%	3.74%	8.47%	40.00%	8.77%
ILC	0.00%	5.56%	0.00%	1.32%	2.81%	4.67%	2.54%	10.00%	8.77%
