# Supplementary material for: Single‐cell sequencing of mouse heart cellular heterogeneity in hypercholesterolemia reveals the mechanism of myocardial damage
Source: Clin Transl Med. 2022 Jul 20;12(7):e951. doi: 10.1002/ctm2.951 (PMC9301086; doi:10.1002/ctm2.951)
Supplement: Supplementary file 12 — Table S8 [file CTM2-12-e951-s012.xls]

interacting_cell	interacting_pair	secreted	receptor_a	receptor_b	means	pvalues	rankValue
T_cells|Macrophage	CD28_CD86	False	False	True	0.361	0.0	0.062
T_cells|Fibroblasts	CCR7_CCL19	True	True	False	0.198	0.0	0.062
T_cells|Fibroblasts	CXCR3_CCL19	True	True	False	0.195	0.0	0.062
Fibroblasts|Pericytes	LAMC1_a7b1 complex	True	False	False	0.966	0.0	0.062
Macrophage|Macrophage	TNF_RIPK1	True	False	True	0.168	0.0	0.062
Macrophage|Macrophage	TNF_TNFRSF1B	True	False	True	0.24	0.0	0.062
Pericytes|Fibroblasts	VTN_aVb1 complex	True	False	False	0.239	0.0	0.062
Fibroblasts|T_cells	ICOSLG_ICOS	True	False	True	0.206	0.0	0.062
T_cells|Macrophage	CCL5_CCR1	True	False	True	1.62	0.0	0.062
Macrophage|Macrophage	ALOX5_ALOX5AP	False	False	False	1.135	0.0	0.062
Pericytes|T_cells	F11R_aLb2 complex	False	True	False	0.233	0.0	0.062
Macrophage|T_cells	CD72_SEMA4D	False	False	True	0.406	0.0	0.062
Macrophage|Fibroblasts	CSF1R_CSF1	True	True	False	1.112	0.0	0.062
T_cells|T_cells	CD8 receptor_LCK	False	True	False	0.515	0.0	0.062
T_cells|Fibroblasts	CCL5_ACKR4	True	False	True	1.628	0.0	0.062
Fibroblasts|Fibroblasts	CCL11_ACKR4	True	False	True	0	1	0.062
Macrophage|Fibroblasts	NRP2_SEMA3C	True	True	False	0.238	0.0	0.062
Macrophage|Macrophage	CCR1_CCL8	True	True	False	0.662	0.0	0.062
Macrophage|Macrophage	IL1B_ADRB2	True	False	True	0.3	0.0	0.062
Macrophage|Macrophage	CCR5_CCL8	True	True	False	0.753	0.0	0.062
Pericytes|Fibroblasts	PDGFA_PDGFRA	True	False	True	0.706	0.0	0.062
Fibroblasts|Fibroblasts	CCL19_ACKR4	True	False	True	0	1	0.062
Macrophage|Macrophage	ADRB2_VEGFB	True	True	False	0.156	0.0	0.062
T_cells|Macrophage	CCL5_CCR5	True	False	True	1.711	0.0	0.062
Macrophage|T_cells	PLXNB2_SEMA4D	False	True	True	0.274	0.0	0.062
Macrophage|T_cells	TNF_ICOS	True	False	True	0.202	0.0	0.062
Macrophage|Fibroblasts	NRP2_VEGFA	True	True	False	0.182	0.0	0.062
Fibroblasts|Fibroblasts	TGFB2_TGFBR3	True	False	True	0	1	0.062
Pericytes|Macrophage	JAG1_NOTCH2	False	False	True	0.2	0.0	0.062
T_cells|Macrophage	IL15 receptor_IL15	True	True	False	0.355	0.0	0.062
Macrophage|T_cells	CRLF2_TSLPR	True	True	True	0.325	0.0	0.062
Pericytes|Fibroblasts	FGF1_TGFBR3	True	False	True	0.468	0.0	0.062
Fibroblasts|Pericytes	EGFR_HBEGF	True	True	True	0.33	0.0	0.062
Fibroblasts|Macrophage	C3_aMb2 complex	True	False	False	1.352	0.0	0.062
Pericytes|Pericytes	JAG1_NOTCH3	False	False	True	0.541	0.0	0.062
Macrophage|Macrophage	CADM1_CADM1	False	False	False	0.204	0.0	0.062
Macrophage|Macrophage	CCR1_CCL15	True	True	False	1.358	0.0	0.062
Fibroblasts|Macrophage	EGFR_TGFB1	True	True	False	0.396	0.0	0.125
Fibroblasts|T_cells	EGFR_TGFB1	True	True	False	0.289	0.0	0.125
Fibroblasts|Fibroblasts	IGF1_IGF1R	True	False	True	0	1	0.125
Macrophage|Fibroblasts	IGF1_IGF1R	True	False	True	0.536	0.0	0.125
Fibroblasts|Fibroblasts	BMPR1A_BMPR2_BMP4	True	True	False	0	1	0.125
Pericytes|Fibroblasts	BMPR1A_BMPR2_BMP4	True	True	False	0.26	0.0	0.125
Macrophage|Macrophage	PLAUR_a4b1 complex	True	True	False	0.217	0.0	0.125
Macrophage|T_cells	PLAUR_a4b1 complex	True	True	False	0.306	0.0	0.125
T_cells|Fibroblasts	CXCR6_CXCL16	True	True	True	0.369	0.0	0.125
T_cells|Macrophage	CXCR6_CXCL16	True	True	True	0.656	0.0	0.125
Macrophage|Macrophage	CCL3L1_CCR1	True	False	True	0.606	0.0	0.125
T_cells|Macrophage	CCL3L1_CCR1	True	False	True	0.288	0.0	0.125
Fibroblasts|Macrophage	ICAM1_aMb2 complex	False	True	False	0.359	0.0	0.125
Macrophage|Macrophage	ICAM1_aMb2 complex	False	True	False	0.357	0.0	0.125
Pericytes|Macrophage	THY1_aMb2 complex	False	False	False	0.379	0.0	0.125
T_cells|Macrophage	THY1_aMb2 complex	False	False	False	0.704	0.0	0.125
Macrophage|Fibroblasts	PDGFB_PDGFRA	True	False	True	0.591	0.0	0.125
Pericytes|Fibroblasts	PDGFB_PDGFRA	True	False	True	0.575	0.0	0.125
Macrophage|Macrophage	PTPRC_MRC1	False	False	True	1.572	0.0	0.125
T_cells|Macrophage	PTPRC_MRC1	False	False	True	1.793	0.0	0.125
Macrophage|Fibroblasts	CCR2_CCL11	True	True	False	0.541	0.0	0.125
T_cells|Fibroblasts	CCR2_CCL11	True	True	False	0.461	0.0	0.125
Macrophage|Macrophage	CCR2_CCL8	True	True	False	0.849	0.0	0.125
T_cells|Macrophage	CCR2_CCL8	True	True	False	0.769	0.0	0.125
Fibroblasts|Pericytes	GRN_SORT1	True	False	True	0.512	0.0	0.125
Macrophage|Pericytes	GRN_SORT1	True	False	True	1.06	0.0	0.125
Fibroblasts|Macrophage	JAM3_aMb2 complex	True	False	False	0.36	0.0	0.125
Pericytes|Macrophage	JAM3_aMb2 complex	True	False	False	0.437	0.0	0.125
Macrophage|Fibroblasts	TNFRSF1B_GRN	True	True	False	0.492	0.0	0.125
Macrophage|Macrophage	TNFRSF1B_GRN	True	True	False	1.04	0.0	0.125
Pericytes|Fibroblasts	FLT1 complex_VEGFA	True	True	False	0.228	0.0	0.125
T_cells|Fibroblasts	FLT1 complex_VEGFA	True	True	False	0.291	0.0	0.125
Macrophage|Pericytes	CD44_HBEGF	True	True	True	0.402	0.0	0.125
T_cells|Pericytes	CD44_HBEGF	True	True	True	0.304	0.0	0.125
Macrophage|Fibroblasts	CCR1_CCL7	True	True	False	0.39	0.0	0.125
Macrophage|Macrophage	CCR1_CCL7	True	True	False	0.627	0.0	0.125
Macrophage|Fibroblasts	CCR5_CCL7	True	True	False	0.481	0.0	0.125
Macrophage|Macrophage	CCR5_CCL7	True	True	False	0.717	0.0	0.125
Pericytes|Macrophage	FLT1_VEGFB	True	True	False	0.198	0.0	0.125
T_cells|Macrophage	FLT1_VEGFB	True	True	False	0.257	0.0	0.125
Fibroblasts|Macrophage	NRP1_VEGFB	True	True	False	0.285	0.0	0.125
Macrophage|Macrophage	NRP1_VEGFB	True	True	False	0.298	0.0	0.125
Pericytes|Macrophage	FLT1 complex_VEGFB	True	True	False	0.195	0.0	0.125
T_cells|Macrophage	FLT1 complex_VEGFB	True	True	False	0.257	0.0	0.125
Fibroblasts|Pericytes	VEGFA_FLT1	True	False	True	0.231	0.0	0.125
Fibroblasts|T_cells	VEGFA_FLT1	True	False	True	0.291	0.0	0.125
Macrophage|Fibroblasts	PDGFB_PDGFR complex	True	False	True	0.183	0.0	0.125
Pericytes|Fibroblasts	PDGFB_PDGFR complex	True	False	True	0.166	0.001	0.125
Macrophage|Macrophage	TNF_VSIR	True	False	True	0.5	0.0	0.125
Macrophage|T_cells	TNF_VSIR	True	False	True	0.207	0.001	0.125
Fibroblasts|T_cells	LTBR_LTB	False	True	False	0.319	0.0	0.125
Macrophage|T_cells	LTBR_LTB	False	True	False	0.336	0.0	0.125
Fibroblasts|Fibroblasts	TNFSF12_TNFRSF12A	True	False	True	0	1	0.125
Macrophage|Fibroblasts	TNFSF12_TNFRSF12A	True	False	True	0.306	0.0	0.125
Fibroblasts|Pericytes	COL16A1_a1b1 complex	True	False	False	0.373	0.0	0.125
Fibroblasts|T_cells	COL16A1_a1b1 complex	True	False	False	0.204	0.0	0.125
Fibroblasts|Fibroblasts	TGFB2_TGFbeta receptor1	True	False	True	0	1	0.125
Fibroblasts|Macrophage	TGFB2_TGFbeta receptor1	True	False	True	0.315	0.0	0.125
Fibroblasts|Fibroblasts	EGFR_GRN	True	True	False	0	1	0.125
Fibroblasts|Macrophage	EGFR_GRN	True	True	False	1.076	0.0	0.125
Macrophage|Fibroblasts	TGFB1_TGFBR3	True	False	True	0.508	0.0	0.125
T_cells|Fibroblasts	TGFB1_TGFBR3	True	False	True	0.401	0.0	0.125
Fibroblasts|T_cells	ICAM1_ITGAL	False	True	True	0.235	0.0	0.125
Macrophage|T_cells	ICAM1_ITGAL	False	True	True	0.234	0.0	0.125
Macrophage|Fibroblasts	CCRL2_CCL19	True	True	False	0.253	0.0	0.125
Pericytes|Fibroblasts	CCRL2_CCL19	True	True	False	0.182	0.0	0.125
Fibroblasts|T_cells	ICAM1_aLb2 complex	False	True	False	0.235	0.0	0.125
Macrophage|T_cells	ICAM1_aLb2 complex	False	True	False	0.234	0.0	0.125
Fibroblasts|Fibroblasts	FN1_aVb5 complex	True	False	False	0	1	0.125
Macrophage|Fibroblasts	FN1_aVb5 complex	True	False	False	0.287	0.0	0.125
Fibroblasts|Fibroblasts	BMPR1A_BMPR2_BMP6	True	True	False	0	1	0.125
Pericytes|Fibroblasts	BMPR1A_BMPR2_BMP6	True	True	False	0.236	0.0	0.125
Fibroblasts|Fibroblasts	TGFB3_TGFBR3	True	False	True	0	1	0.125
Pericytes|Fibroblasts	TGFB3_TGFBR3	True	False	True	0.499	0.0	0.125
Fibroblasts|Fibroblasts	FN1_aVb1 complex	True	False	False	0	1	0.125
Macrophage|Fibroblasts	FN1_aVb1 complex	True	False	False	0.287	0.0	0.125
Fibroblasts|Macrophage	FGF2_CD44	True	False	True	0.352	0.0	0.125
Fibroblasts|T_cells	FGF2_CD44	True	False	True	0.253	0.0	0.125
Macrophage|Fibroblasts	TNF_TNFRSF1A	True	False	True	0.309	0.0	0.125
Macrophage|Macrophage	TNF_TNFRSF1A	True	False	True	0.317	0.0	0.125
Fibroblasts|Pericytes	VEGFA_KDR	True	False	True	0.228	0.0	0.125
Fibroblasts|T_cells	VEGFA_KDR	True	False	True	0.31	0.0	0.125
Fibroblasts|Macrophage	LRP6_CKLF	True	True	False	0.239	0.0	0.125
Macrophage|Macrophage	LRP6_CKLF	True	True	False	0.257	0.0	0.125
Macrophage|Macrophage	CCL24_CCR2	True	False	True	0.491	0.0	0.125
Macrophage|T_cells	CCL24_CCR2	True	False	True	0.411	0.0	0.125
Macrophage|Macrophage	CCL2_CCR2	True	False	True	0.977	0.0	0.125
Macrophage|T_cells	CCL2_CCR2	True	False	True	0.897	0.0	0.125
Fibroblasts|Fibroblasts	FBN1_a5b1 complex	True	False	False	0	1	0.125
Fibroblasts|Macrophage	FBN1_a5b1 complex	True	False	False	0.605	0.0	0.125
Fibroblasts|Macrophage	VCAM1_a9b1 complex	False	False	False	0.473	0.0	0.125
Macrophage|Macrophage	VCAM1_a9b1 complex	False	False	False	0.215	0.001	0.125
Macrophage|Fibroblasts	NRP2_PGF	True	True	False	0.251	0.0	0.125
Macrophage|Pericytes	NRP2_PGF	True	True	False	0.207	0.0	0.125
T_cells|Macrophage	SELL_SELPLG	False	False	True	0.594	0.0	0.125
T_cells|T_cells	SELL_SELPLG	False	False	True	0.686	0.0	0.125
Macrophage|Fibroblasts	TNF_DAG1	True	False	True	0.305	0.0	0.125
Macrophage|Pericytes	TNF_DAG1	True	False	True	0.254	0.0	0.125
T_cells|Fibroblasts	SELL_CD34	False	False	False	1.121	0.0	0.125
T_cells|T_cells	SELL_CD34	False	False	False	0.345	0.023	0.125
Fibroblasts|T_cells	VCAM1_a4b7 complex	False	False	False	0.631	0.0	0.125
Macrophage|T_cells	VCAM1_a4b7 complex	False	False	False	0.372	0.0	0.125
Macrophage|Macrophage	SEMA4A_PLXND1	False	False	True	0.234	0.0	0.125
Macrophage|T_cells	SEMA4A_PLXND1	False	False	True	0.227	0.0	0.125
Fibroblasts|T_cells	ICAM1_SPN	False	True	False	0.298	0.0	0.125
Macrophage|T_cells	ICAM1_SPN	False	True	False	0.296	0.0	0.125
Fibroblasts|Fibroblasts	COL1A2_a1b1 complex	True	False	False	0	1	0.188
Fibroblasts|Pericytes	COL1A2_a1b1 complex	True	False	False	1.529	0.0	0.188
Fibroblasts|T_cells	COL1A2_a1b1 complex	True	False	False	1.36	0.0	0.188
Fibroblasts|Fibroblasts	COL15A1_a1b1 complex	True	False	False	0	1	0.188
Fibroblasts|Pericytes	COL15A1_a1b1 complex	True	False	False	0.974	0.0	0.188
Fibroblasts|T_cells	COL15A1_a1b1 complex	True	False	False	0.805	0.0	0.188
Fibroblasts|Fibroblasts	COL4A5_a1b1 complex	True	False	False	0	1	0.188
Fibroblasts|Pericytes	COL4A5_a1b1 complex	True	False	False	0.422	0.0	0.188
Fibroblasts|T_cells	COL4A5_a1b1 complex	True	False	False	0.253	0.0	0.188
Fibroblasts|Fibroblasts	COL4A4_a1b1 complex	True	False	False	0	1	0.188
Fibroblasts|Pericytes	COL4A4_a1b1 complex	True	False	False	0.43	0.0	0.188
Fibroblasts|T_cells	COL4A4_a1b1 complex	True	False	False	0.261	0.0	0.188
Fibroblasts|Fibroblasts	COL8A1_a1b1 complex	True	False	False	0	1	0.188
Fibroblasts|Pericytes	COL8A1_a1b1 complex	True	False	False	0.743	0.0	0.188
Fibroblasts|T_cells	COL8A1_a1b1 complex	True	False	False	0.574	0.0	0.188
Macrophage|T_cells	PODXL_SELL	False	False	False	0.288	0.0	0.188
Pericytes|T_cells	PODXL_SELL	False	False	False	0.361	0.0	0.188
T_cells|T_cells	PODXL_SELL	False	False	False	0.39	0.0	0.188
Fibroblasts|Fibroblasts	COL5A3_a1b1 complex	True	False	False	0	1	0.188
Fibroblasts|Pericytes	COL5A3_a1b1 complex	True	False	False	0.434	0.0	0.188
Fibroblasts|T_cells	COL5A3_a1b1 complex	True	False	False	0.265	0.0	0.188
Fibroblasts|Fibroblasts	COL6A1_a1b1 complex	True	False	False	0	1	0.188
Fibroblasts|Pericytes	COL6A1_a1b1 complex	True	False	False	0.959	0.0	0.188
Fibroblasts|T_cells	COL6A1_a1b1 complex	True	False	False	0.79	0.0	0.188
Fibroblasts|Fibroblasts	COL5A2_a1b1 complex	True	False	False	0	1	0.188
Fibroblasts|Pericytes	COL5A2_a1b1 complex	True	False	False	0.69	0.0	0.188
Fibroblasts|T_cells	COL5A2_a1b1 complex	True	False	False	0.521	0.0	0.188
Fibroblasts|Fibroblasts	COL6A2_a1b1 complex	True	False	False	0	1	0.188
Fibroblasts|Pericytes	COL6A2_a1b1 complex	True	False	False	0.849	0.0	0.188
Fibroblasts|T_cells	COL6A2_a1b1 complex	True	False	False	0.68	0.0	0.188
Fibroblasts|Fibroblasts	COL5A1_a1b1 complex	True	False	False	0	1	0.188
Fibroblasts|Pericytes	COL5A1_a1b1 complex	True	False	False	0.596	0.0	0.188
Fibroblasts|T_cells	COL5A1_a1b1 complex	True	False	False	0.427	0.0	0.188
Fibroblasts|Macrophage	NAMPT_P2RY6	True	False	True	0.44	0.0	0.188
Macrophage|Macrophage	NAMPT_P2RY6	True	False	True	0.439	0.0	0.188
Pericytes|Macrophage	NAMPT_P2RY6	True	False	True	0.406	0.0	0.188
Fibroblasts|Fibroblasts	COL6A3_a1b1 complex	True	False	False	0	1	0.188
Fibroblasts|Pericytes	COL6A3_a1b1 complex	True	False	False	0.655	0.0	0.188
Fibroblasts|T_cells	COL6A3_a1b1 complex	True	False	False	0.486	0.0	0.188
Pericytes|Fibroblasts	FGF1_FGFR1	True	False	True	0.427	0.0	0.188
Pericytes|Macrophage	FGF1_FGFR1	True	False	True	0.265	0.0	0.188
Pericytes|Pericytes	FGF1_FGFR1	True	False	True	0.27	0.0	0.188
Fibroblasts|Fibroblasts	COL1A1_a1b1 complex	True	False	False	0	1	0.188
Fibroblasts|Pericytes	COL1A1_a1b1 complex	True	False	False	1.203	0.0	0.188
Fibroblasts|T_cells	COL1A1_a1b1 complex	True	False	False	1.034	0.0	0.188
Fibroblasts|Macrophage	CD47_SIRPG	False	True	False	0.938	0.0	0.188
Macrophage|Macrophage	CD47_SIRPG	False	True	False	0.741	0.0	0.188
T_cells|Macrophage	CD47_SIRPG	False	True	False	0.778	0.0	0.188
Fibroblasts|Fibroblasts	TEK_ANGPT1	True	True	False	0	1	0.188
Pericytes|Fibroblasts	TEK_ANGPT1	True	True	False	0.191	0.0	0.188
T_cells|Fibroblasts	TEK_ANGPT1	True	True	False	0.227	0.0	0.188
Macrophage|Pericytes	NOTCH1_JAG1	False	True	False	0.206	0.0	0.188
Pericytes|Pericytes	NOTCH1_JAG1	False	True	False	0.223	0.0	0.188
T_cells|Pericytes	NOTCH1_JAG1	False	True	False	0.226	0.0	0.188
Fibroblasts|Fibroblasts	FGF2_FGFR1	True	False	True	0	1	0.188
Fibroblasts|Macrophage	FGF2_FGFR1	True	False	True	0.188	0.0	0.188
Fibroblasts|Pericytes	FGF2_FGFR1	True	False	True	0.193	0.0	0.188
Fibroblasts|Macrophage	LAMC1_a6b1 complex	True	False	False	0.878	0.0	0.188
Fibroblasts|Pericytes	LAMC1_a6b1 complex	True	False	False	0.833	0.0	0.188
Fibroblasts|T_cells	LAMC1_a6b1 complex	True	False	False	0.927	0.0	0.188
Macrophage|Fibroblasts	TNF_FAS	True	False	True	0.259	0.0	0.188
Macrophage|Pericytes	TNF_FAS	True	False	True	0.255	0.0	0.188
Macrophage|T_cells	TNF_FAS	True	False	True	0.251	0.0	0.188
Fibroblasts|Fibroblasts	COL3A1_a1b1 complex	True	False	False	0	1	0.188
Fibroblasts|Pericytes	COL3A1_a1b1 complex	True	False	False	1.522	0.0	0.188
Fibroblasts|T_cells	COL3A1_a1b1 complex	True	False	False	1.353	0.0	0.188
Fibroblasts|Pericytes	FN1_a8b1 complex	True	False	False	0.333	0.0	0.188
Macrophage|Pericytes	FN1_a8b1 complex	True	False	False	0.347	0.0	0.188
Pericytes|Pericytes	FN1_a8b1 complex	True	False	False	0.241	0.0	0.188
Fibroblasts|T_cells	FN1_a4b7 complex	True	False	False	0.394	0.0	0.188
Macrophage|T_cells	FN1_a4b7 complex	True	False	False	0.407	0.0	0.188
Pericytes|T_cells	FN1_a4b7 complex	True	False	False	0.302	0.0	0.188
Macrophage|Fibroblasts	PDGFB_LRP1	True	False	True	0.946	0.0	0.188
Macrophage|Macrophage	PDGFB_LRP1	True	False	True	0.415	0.008	0.188
Pericytes|Fibroblasts	PDGFB_LRP1	True	False	True	0.93	0.0	0.188
T_cells|Fibroblasts	IFNG_Type II IFNR	True	False	True	0.235	0.0	0.188
T_cells|Macrophage	IFNG_Type II IFNR	True	False	True	0.314	0.0	0.188
T_cells|Pericytes	IFNG_Type II IFNR	True	False	True	0.201	0.0	0.188
Fibroblasts|T_cells	CXCL12_CXCR3	True	False	True	0.366	0.0	0.188
Pericytes|T_cells	CXCL12_CXCR3	True	False	True	0.37	0.0	0.188
T_cells|T_cells	CXCL12_CXCR3	True	False	True	0.317	0.0	0.188
Fibroblasts|Fibroblasts	COL6A6_a1b1 complex	True	False	False	0	1	0.188
Fibroblasts|Pericytes	COL6A6_a1b1 complex	True	False	False	0.427	0.0	0.188
Fibroblasts|T_cells	COL6A6_a1b1 complex	True	False	False	0.258	0.0	0.188
Macrophage|Macrophage	TNF_NOTCH1	True	False	True	0.157	0.0	0.188
Macrophage|Pericytes	TNF_NOTCH1	True	False	True	0.174	0.0	0.188
Macrophage|T_cells	TNF_NOTCH1	True	False	True	0.177	0.0	0.188
Fibroblasts|Fibroblasts	NRP1_VEGFA	True	True	False	0	1	0.188
Macrophage|Fibroblasts	NRP1_VEGFA	True	True	False	0.332	0.0	0.188
T_cells|Fibroblasts	NRP1_VEGFA	True	True	False	0.248	0.0	0.188
Fibroblasts|T_cells	ICAM2_aLb2 complex	False	False	False	0.174	0.014	0.25
Macrophage|T_cells	ICAM2_aLb2 complex	False	False	False	0.232	0.0	0.25
Pericytes|T_cells	ICAM2_aLb2 complex	False	False	False	0.253	0.0	0.25
T_cells|T_cells	ICAM2_aLb2 complex	False	False	False	0.349	0.0	0.25
Fibroblasts|Fibroblasts	EGFR_MIF	True	True	False	0	1	0.25
Fibroblasts|Macrophage	EGFR_MIF	True	True	False	0.527	0.0	0.25
Fibroblasts|Pericytes	EGFR_MIF	True	True	False	0.73	0.0	0.25
Fibroblasts|T_cells	EGFR_MIF	True	True	False	0.58	0.0	0.25
Macrophage|Fibroblasts	PDGFB_PDGFRB	True	False	True	0.183	0.0	0.25
Macrophage|Pericytes	PDGFB_PDGFRB	True	False	True	0.3	0.0	0.25
Pericytes|Fibroblasts	PDGFB_PDGFRB	True	False	True	0.166	0.001	0.25
Pericytes|Pericytes	PDGFB_PDGFRB	True	False	True	0.283	0.0	0.25
Macrophage|Fibroblasts	CD74_APP	False	True	False	3.574	0.0	0.25
Macrophage|Macrophage	CD74_APP	False	True	False	3.488	0.0	0.25
Macrophage|Pericytes	CD74_APP	False	True	False	3.013	0.0	0.25
Macrophage|T_cells	CD74_APP	False	True	False	2.901	0.0	0.25
Macrophage|Fibroblasts	CD74_MIF	True	True	False	2.963	0.0	0.25
Macrophage|Macrophage	CD74_MIF	True	True	False	2.913	0.0	0.25
Macrophage|Pericytes	CD74_MIF	True	True	False	3.117	0.0	0.25
Macrophage|T_cells	CD74_MIF	True	True	False	2.966	0.0	0.25
Fibroblasts|Fibroblasts	EGFR_COPA	True	True	False	0	1	0.25
Fibroblasts|Macrophage	EGFR_COPA	True	True	False	0.319	0.0	0.25
Fibroblasts|Pericytes	EGFR_COPA	True	True	False	0.321	0.0	0.25
Fibroblasts|T_cells	EGFR_COPA	True	True	False	0.306	0.0	0.25
Macrophage|Fibroblasts	CD74_COPA	True	True	False	2.782	0.0	0.25
Macrophage|Macrophage	CD74_COPA	True	True	False	2.706	0.0	0.25
Macrophage|Pericytes	CD74_COPA	True	True	False	2.707	0.0	0.25
Macrophage|T_cells	CD74_COPA	True	True	False	2.693	0.0	0.25
Fibroblasts|Pericytes	COPA_SORT1	True	False	True	0.379	0.0	0.25
Macrophage|Pericytes	COPA_SORT1	True	False	True	0.303	0.0	0.25
Pericytes|Pericytes	COPA_SORT1	True	False	True	0.305	0.0	0.25
T_cells|Pericytes	COPA_SORT1	True	False	True	0.29	0.0	0.25
Macrophage|Fibroblasts	TGFB1_TGFbeta receptor1	True	False	True	0.316	0.0	0.25
Macrophage|Macrophage	TGFB1_TGFbeta receptor1	True	False	True	0.353	0.0	0.25
T_cells|Fibroblasts	TGFB1_TGFbeta receptor1	True	False	True	0.21	0.0	0.25
T_cells|Macrophage	TGFB1_TGFbeta receptor1	True	False	True	0.247	0.0	0.25
Fibroblasts|Fibroblasts	TGFB3_TGFbeta receptor1	True	False	True	0	1	0.25
Fibroblasts|Macrophage	TGFB3_TGFbeta receptor1	True	False	True	0.318	0.0	0.25
Pericytes|Fibroblasts	TGFB3_TGFbeta receptor1	True	False	True	0.307	0.0	0.25
Pericytes|Macrophage	TGFB3_TGFbeta receptor1	True	False	True	0.345	0.0	0.25
Macrophage|Fibroblasts	C5AR1_RPS19	False	True	False	1.878	0.0	0.25
Macrophage|Macrophage	C5AR1_RPS19	False	True	False	1.811	0.0	0.25
Macrophage|Pericytes	C5AR1_RPS19	False	True	False	1.606	0.0	0.25
Macrophage|T_cells	C5AR1_RPS19	False	True	False	2.106	0.0	0.25
Fibroblasts|Macrophage	PECAM1_CD38	False	True	True	0.177	0.023	0.25
Macrophage|Macrophage	PECAM1_CD38	False	True	True	0.176	0.034	0.25
Pericytes|Macrophage	PECAM1_CD38	False	True	True	0.236	0.0	0.25
T_cells|Macrophage	PECAM1_CD38	False	True	True	0.358	0.0	0.25
Fibroblasts|Fibroblasts	COL14A1_a1b1 complex	True	False	False	0	1	0.25
Fibroblasts|Pericytes	COL14A1_a1b1 complex	True	False	False	0.629	0.0	0.25
Fibroblasts|T_cells	COL14A1_a1b1 complex	True	False	False	0.46	0.0	0.25
Macrophage|Pericytes	COL14A1_a1b1 complex	True	False	False	0.366	0.0	0.25
Fibroblasts|Macrophage	VCAM1_a4b1 complex	False	False	False	0.542	0.0	0.25
Fibroblasts|T_cells	VCAM1_a4b1 complex	False	False	False	0.631	0.0	0.25
Macrophage|Macrophage	VCAM1_a4b1 complex	False	False	False	0.283	0.0	0.25
Macrophage|T_cells	VCAM1_a4b1 complex	False	False	False	0.372	0.0	0.25
Fibroblasts|Fibroblasts	CD55_ADGRE5	True	True	True	0	1	0.25
Fibroblasts|Macrophage	CD55_ADGRE5	True	True	True	0.591	0.0	0.25
Fibroblasts|Pericytes	CD55_ADGRE5	True	True	True	0.417	0.0	0.25
Fibroblasts|T_cells	CD55_ADGRE5	True	True	True	0.612	0.0	0.25
Macrophage|Fibroblasts	MERTK_GAS6	True	True	False	0.475	0.0	0.25
Macrophage|Macrophage	MERTK_GAS6	True	True	False	0.554	0.0	0.25
Pericytes|Fibroblasts	MERTK_GAS6	True	True	False	0.43	0.0	0.25
Pericytes|Macrophage	MERTK_GAS6	True	True	False	0.508	0.0	0.25
Fibroblasts|Fibroblasts	CMKLR1_RARRES2	True	True	False	0	1	0.25
Fibroblasts|Pericytes	CMKLR1_RARRES2	True	True	False	0.678	0.0	0.25
Macrophage|Fibroblasts	CMKLR1_RARRES2	True	True	False	1.038	0.0	0.25
Macrophage|Pericytes	CMKLR1_RARRES2	True	True	False	0.708	0.0	0.25
Macrophage|Fibroblasts	CCR2_CCL7	True	True	False	0.577	0.0	0.25
Macrophage|Macrophage	CCR2_CCL7	True	True	False	0.814	0.0	0.25
T_cells|Fibroblasts	CCR2_CCL7	True	True	False	0.497	0.0	0.25
T_cells|Macrophage	CCR2_CCL7	True	True	False	0.733	0.0	0.25
Fibroblasts|Macrophage	C3_C3AR1	True	False	True	1.66	0.0	0.25
Macrophage|Macrophage	C3_C3AR1	True	False	True	0.654	0.0	0.25
Pericytes|Macrophage	C3_C3AR1	True	False	True	0.583	0.0	0.25
T_cells|Macrophage	C3_C3AR1	True	False	True	0.626	0.0	0.25
Fibroblasts|Fibroblasts	JAM3_JAM3	True	False	False	0	1	0.25
Fibroblasts|Pericytes	JAM3_JAM3	True	False	False	0.25	0.0	0.25
Pericytes|Fibroblasts	JAM3_JAM3	True	False	False	0.25	0.0	0.25
Pericytes|Pericytes	JAM3_JAM3	True	False	False	0.327	0.0	0.25
Fibroblasts|Macrophage	COPA_P2RY6	True	False	True	0.513	0.0	0.25
Macrophage|Macrophage	COPA_P2RY6	True	False	True	0.437	0.0	0.25
Pericytes|Macrophage	COPA_P2RY6	True	False	True	0.439	0.0	0.25
T_cells|Macrophage	COPA_P2RY6	True	False	True	0.424	0.0	0.25
Macrophage|Macrophage	CCL4L2_VSIR	True	False	True	1.217	0.0	0.25
Macrophage|T_cells	CCL4L2_VSIR	True	False	True	0.924	0.0	0.25
T_cells|Macrophage	CCL4L2_VSIR	True	False	True	0.776	0.0	0.25
T_cells|T_cells	CCL4L2_VSIR	True	False	True	0.484	0.031	0.25
Fibroblasts|Fibroblasts	COL4A1_a1b1 complex	True	False	False	0	1	0.312
Fibroblasts|Pericytes	COL4A1_a1b1 complex	True	False	False	1.022	0.0	0.312
Fibroblasts|T_cells	COL4A1_a1b1 complex	True	False	False	0.853	0.0	0.312
Pericytes|Pericytes	COL4A1_a1b1 complex	True	False	False	0.628	0.0	0.312
T_cells|Pericytes	COL4A1_a1b1 complex	True	False	False	0.52	0.003	0.312
Fibroblasts|Fibroblasts	FN1_a5b1 complex	True	False	False	0	1	0.312
Fibroblasts|Macrophage	FN1_a5b1 complex	True	False	False	0.221	0.0	0.312
Macrophage|Fibroblasts	FN1_a5b1 complex	True	False	False	0.326	0.0	0.312
Macrophage|Macrophage	FN1_a5b1 complex	True	False	False	0.235	0.0	0.312
Pericytes|Fibroblasts	FN1_a5b1 complex	True	False	False	0.22	0.0	0.312
Macrophage|Pericytes	ESAM_ESAM	False	False	False	0.37	0.0	0.312
Pericytes|Macrophage	ESAM_ESAM	False	False	False	0.37	0.0	0.312
Pericytes|Pericytes	ESAM_ESAM	False	False	False	0.663	0.0	0.312
Pericytes|T_cells	ESAM_ESAM	False	False	False	0.481	0.0	0.312
T_cells|Pericytes	ESAM_ESAM	False	False	False	0.481	0.0	0.312
Fibroblasts|Macrophage	FN1_a4b1 complex	True	False	False	0.305	0.0	0.312
Fibroblasts|T_cells	FN1_a4b1 complex	True	False	False	0.394	0.0	0.312
Macrophage|Macrophage	FN1_a4b1 complex	True	False	False	0.318	0.0	0.312
Macrophage|T_cells	FN1_a4b1 complex	True	False	False	0.407	0.0	0.312
Pericytes|T_cells	FN1_a4b1 complex	True	False	False	0.302	0.0	0.312
Fibroblasts|Macrophage	PGRMC2_CCL4L2	True	True	False	0.916	0.0	0.375
Fibroblasts|T_cells	PGRMC2_CCL4L2	True	True	False	0.475	0.0	0.375
Macrophage|Macrophage	PGRMC2_CCL4L2	True	True	False	0.88	0.0	0.375
Macrophage|T_cells	PGRMC2_CCL4L2	True	True	False	0.44	0.0	0.375
Pericytes|Macrophage	PGRMC2_CCL4L2	True	True	False	0.874	0.0	0.375
Pericytes|T_cells	PGRMC2_CCL4L2	True	True	False	0.433	0.004	0.375
Fibroblasts|Fibroblasts	TNFRSF1A_GRN	True	True	False	0	1	0.375
Fibroblasts|Macrophage	TNFRSF1A_GRN	True	True	False	1.109	0.0	0.375
Macrophage|Fibroblasts	TNFRSF1A_GRN	True	True	False	0.569	0.003	0.375
Macrophage|Macrophage	TNFRSF1A_GRN	True	True	False	1.118	0.0	0.375
Pericytes|Macrophage	TNFRSF1A_GRN	True	True	False	0.991	0.0	0.375
T_cells|Macrophage	TNFRSF1A_GRN	True	True	False	0.973	0.0	0.375
Fibroblasts|Fibroblasts	JAM2_JAM3	True	False	False	0	1	0.375
Fibroblasts|Pericytes	JAM2_JAM3	True	False	False	0.353	0.0	0.375
Macrophage|Pericytes	JAM2_JAM3	True	False	False	0.196	0.018	0.375
Pericytes|Pericytes	JAM2_JAM3	True	False	False	0.238	0.0	0.375
T_cells|Fibroblasts	JAM2_JAM3	True	False	False	0.221	0.0	0.375
T_cells|Pericytes	JAM2_JAM3	True	False	False	0.298	0.0	0.375
Fibroblasts|Fibroblasts	FLT1 complex_PGF	True	True	False	0	1	0.375
Macrophage|Fibroblasts	FLT1 complex_PGF	True	True	False	0.223	0.0	0.375
Pericytes|Fibroblasts	FLT1 complex_PGF	True	True	False	0.298	0.0	0.375
Pericytes|Pericytes	FLT1 complex_PGF	True	True	False	0.254	0.0	0.375
T_cells|Fibroblasts	FLT1 complex_PGF	True	True	False	0.36	0.0	0.375
T_cells|Pericytes	FLT1 complex_PGF	True	True	False	0.316	0.0	0.375
Fibroblasts|Macrophage	JAM2_a4b1 complex	False	False	False	0.344	0.0	0.375
Fibroblasts|T_cells	JAM2_a4b1 complex	False	False	False	0.433	0.0	0.375
Macrophage|T_cells	JAM2_a4b1 complex	False	False	False	0.276	0.0	0.375
Pericytes|T_cells	JAM2_a4b1 complex	False	False	False	0.318	0.0	0.375
T_cells|Macrophage	JAM2_a4b1 complex	False	False	False	0.289	0.0	0.375
T_cells|T_cells	JAM2_a4b1 complex	False	False	False	0.378	0.0	0.375
Fibroblasts|Fibroblasts	FLT1_PGF	True	True	False	0	1	0.375
Macrophage|Fibroblasts	FLT1_PGF	True	True	False	0.223	0.0	0.375
Pericytes|Fibroblasts	FLT1_PGF	True	True	False	0.3	0.0	0.375
Pericytes|Pericytes	FLT1_PGF	True	True	False	0.257	0.0	0.375
T_cells|Fibroblasts	FLT1_PGF	True	True	False	0.36	0.0	0.375
T_cells|Pericytes	FLT1_PGF	True	True	False	0.316	0.0	0.375
Fibroblasts|Macrophage	CXCL12_CXCR4	True	False	True	0.395	0.0	0.375
Fibroblasts|T_cells	CXCL12_CXCR4	True	False	True	0.406	0.0	0.375
Pericytes|Macrophage	CXCL12_CXCR4	True	False	True	0.398	0.0	0.375
Pericytes|T_cells	CXCL12_CXCR4	True	False	True	0.41	0.0	0.375
T_cells|Macrophage	CXCL12_CXCR4	True	False	True	0.346	0.0	0.375
T_cells|T_cells	CXCL12_CXCR4	True	False	True	0.357	0.0	0.375
Fibroblasts|Fibroblasts	COL4A2_a1b1 complex	True	False	False	0	1	0.375
Fibroblasts|Pericytes	COL4A2_a1b1 complex	True	False	False	0.631	0.0	0.375
Fibroblasts|T_cells	COL4A2_a1b1 complex	True	False	False	0.462	0.0	0.375
Macrophage|Pericytes	COL4A2_a1b1 complex	True	False	False	0.339	0.019	0.375
Pericytes|Pericytes	COL4A2_a1b1 complex	True	False	False	0.495	0.0	0.375
T_cells|Pericytes	COL4A2_a1b1 complex	True	False	False	0.428	0.0	0.375
Fibroblasts|Fibroblasts	NRP1_PGF	True	True	False	0	1	0.375
Fibroblasts|Pericytes	NRP1_PGF	True	True	False	0.344	0.0	0.375
Macrophage|Fibroblasts	NRP1_PGF	True	True	False	0.401	0.0	0.375
Macrophage|Pericytes	NRP1_PGF	True	True	False	0.357	0.0	0.375
T_cells|Fibroblasts	NRP1_PGF	True	True	False	0.317	0.0	0.375
T_cells|Pericytes	NRP1_PGF	True	True	False	0.274	0.033	0.375
Fibroblasts|Fibroblasts	ACKR3_CXCL12	True	True	False	0	1	0.375
Fibroblasts|Macrophage	ACKR3_CXCL12	True	True	False	0.53	0.0	0.375
Fibroblasts|Pericytes	ACKR3_CXCL12	True	True	False	0.711	0.0	0.375
Fibroblasts|T_cells	ACKR3_CXCL12	True	True	False	0.658	0.0	0.375
Pericytes|Fibroblasts	ACKR3_CXCL12	True	True	False	0.428	0.0	0.375
Pericytes|Pericytes	ACKR3_CXCL12	True	True	False	0.431	0.001	0.375
Fibroblasts|Fibroblasts	PROS1_AXL	True	False	True	0	1	0.375
Fibroblasts|Macrophage	PROS1_AXL	True	False	True	0.403	0.0	0.375
Fibroblasts|Pericytes	PROS1_AXL	True	False	True	0.415	0.0	0.375
Macrophage|Fibroblasts	PROS1_AXL	True	False	True	0.657	0.0	0.375
Macrophage|Macrophage	PROS1_AXL	True	False	True	0.39	0.001	0.375
Macrophage|Pericytes	PROS1_AXL	True	False	True	0.402	0.0	0.375
Fibroblasts|Fibroblasts	LAMP1_FAM3C	True	True	False	0	1	0.5
Fibroblasts|Macrophage	LAMP1_FAM3C	True	True	False	0.794	0.0	0.5
Fibroblasts|Pericytes	LAMP1_FAM3C	True	True	False	0.693	0.0	0.5
Fibroblasts|T_cells	LAMP1_FAM3C	True	True	False	0.716	0.0	0.5
Macrophage|Fibroblasts	LAMP1_FAM3C	True	True	False	0.969	0.0	0.5
Macrophage|Macrophage	LAMP1_FAM3C	True	True	False	0.99	0.0	0.5
Macrophage|Pericytes	LAMP1_FAM3C	True	True	False	0.888	0.0	0.5
Macrophage|T_cells	LAMP1_FAM3C	True	True	False	0.911	0.0	0.5
Fibroblasts|Fibroblasts	AXL_GAS6	True	True	False	0	1	0.5
Fibroblasts|Macrophage	AXL_GAS6	True	True	False	0.852	0.0	0.5
Fibroblasts|Pericytes	AXL_GAS6	True	True	False	0.559	0.0	0.5
Fibroblasts|T_cells	AXL_GAS6	True	True	False	0.519	0.0	0.5
Macrophage|Fibroblasts	AXL_GAS6	True	True	False	0.505	0.0	0.5
Macrophage|Macrophage	AXL_GAS6	True	True	False	0.584	0.0	0.5
Pericytes|Fibroblasts	AXL_GAS6	True	True	False	0.518	0.0	0.5
Pericytes|Macrophage	AXL_GAS6	True	True	False	0.596	0.0	0.5
