# Supplementary material for: Single‐cell sequencing of mouse heart cellular heterogeneity in hypercholesterolemia reveals the mechanism of myocardial damage
Source: Clin Transl Med. 2022 Jul 20;12(7):e951. doi: 10.1002/ctm2.951 (PMC9301086; doi:10.1002/ctm2.951)
Supplement: Supplementary file 13 — Table S9 [file CTM2-12-e951-s021.xls]

	8w_01	8w_02	8w_03	16w-01	16w-04	16w-05	24w-01	24w-02	24w-03
1	497	399	490	1184	1205	1296	1012	616	924
2	206	231	192	622	852	604	842	664	768
3	191	177	231	379	422	722	524	568	348
4	98	271	126	220	221	385	461	310	256
5	126	106	117	306	366	374	334	244	324
6	65	75	93	181	113	573	192	137	81
7	9	9	6	36	28	34	13	7	9
