# Supplementary material for: Single‐cell sequencing of mouse heart cellular heterogeneity in hypercholesterolemia reveals the mechanism of myocardial damage
Source: Clin Transl Med. 2022 Jul 20;12(7):e951. doi: 10.1002/ctm2.951 (PMC9301086; doi:10.1002/ctm2.951)
Supplement: Supplementary file 14 — Table S10 [file CTM2-12-e951-s017.xlsx]

## Sheet: Table S10 Fibroblast.PercentPer
	8w_01	8w_02	8w_03	16w-01	16w-04	16w-05	24w-01	24w-02	24w-03
1	0.4169	0.3147	0.3904	0.4044	0.3757	0.325	0.2996	0.2419	0.341
2	0.1728	0.1822	0.153	0.2124	0.2657	0.1515	0.2493	0.2608	0.2834
3	0.1602	0.1396	0.1841	0.1294	0.1316	0.181	0.1551	0.2231	0.1284
4	0.0822	0.2137	0.1004	0.0751	0.0689	0.0965	0.1365	0.1218	0.0945
5	0.1057	0.0836	0.0932	0.1045	0.1141	0.0938	0.0989	0.0958	0.1196
6	0.0545	0.0591	0.0741	0.0618	0.0352	0.1437	0.0568	0.0538	0.0299
7	0.0076	0.0071	0.0048	0.0123	0.0087	0.0085	0.0038	0.0027	0.0033
