# Supplementary material for: Single‐cell sequencing of mouse heart cellular heterogeneity in hypercholesterolemia reveals the mechanism of myocardial damage
Source: Clin Transl Med. 2022 Jul 20;12(7):e951. doi: 10.1002/ctm2.951 (PMC9301086; doi:10.1002/ctm2.951)
Supplement: Supplementary file 15 — Table S11 [file CTM2-12-e951-s019.xls]

	8w_01	8w_02	8w_03	16w-01	16w-04	16w-05	24w-01	24w-02	24w-03
1	148	113	261	598	519	349	462	651	574
2	24	32	45	179	215	147	343	735	461
3	1	9	7	4	2	11	71	70	53
4	13	15	31	15	21	13	25	52	42
5	1	1	8	10	8	14	18	44	23
6	0	2	0	0	0	2	6	57	4
