# Supplementary material for: Single‐cell sequencing of mouse heart cellular heterogeneity in hypercholesterolemia reveals the mechanism of myocardial damage
Source: Clin Transl Med. 2022 Jul 20;12(7):e951. doi: 10.1002/ctm2.951 (PMC9301086; doi:10.1002/ctm2.951)
Supplement: Supplementary file 16 — Table S12 [file CTM2-12-e951-s014.csv]

celltype	group1	group2	p	p.adj	p.signif	method
1	8W	16W	0.459022088822999	1	ns	T-test
2	8W	16W	0.0141484482361944	0.071	*	T-test
3	8W	16W	0.361259306439796	1	ns	T-test
4	8W	16W	0.00449586597345519	0.027	**	T-test
5	8W	16W	0.542231695941467	1	ns	T-test
6	8W	16W	0.574129565404636	1	ns	T-test
1	8W	24W	0.0072054238747751	0.032	**	T-test
2	8W	24W	0.00160575154226732	0.0096	**	T-test
3	8W	24W	0.172452345458626	0.52	ns	T-test
4	8W	24W	0.00647166257942341	0.032	**	T-test
5	8W	24W	0.186814377552806	0.52	ns	T-test
6	8W	24W	0.389451884255486	0.52	ns	T-test
1	16W	24W	0.00586022729286055	0.035	**	T-test
2	16W	24W	0.0110087991643705	0.055	*	T-test
3	16W	24W	0.0316117530338654	0.13	*	T-test
4	16W	24W	0.0862750490766327	0.26	ns	T-test
5	16W	24W	0.365850586309744	0.61	ns	T-test
6	16W	24W	0.305648001722079	0.61	ns	T-test
