# Supplementary material for: Single‐cell sequencing of mouse heart cellular heterogeneity in hypercholesterolemia reveals the mechanism of myocardial damage
Source: Clin Transl Med. 2022 Jul 20;12(7):e951. doi: 10.1002/ctm2.951 (PMC9301086; doi:10.1002/ctm2.951)
Supplement: Supplementary file 17 — Table S13 [file CTM2-12-e951-s008.xls]

	8w_01	8w_02	8w_03	16w-01	16w-04	16w-05	24w-01	24w-02	24w-03
Naive_B	16	9	21	186	175	100	365	155	9
doublet	3	1	3	10	12	15	236	119	17
Plasma	0	0	0	5	9	4	4	18	0
Pro_naive_B	0	0	0	1	0	0	15	9	0
