# Supplementary material for: Single‐cell sequencing of mouse heart cellular heterogeneity in hypercholesterolemia reveals the mechanism of myocardial damage
Source: Clin Transl Med. 2022 Jul 20;12(7):e951. doi: 10.1002/ctm2.951 (PMC9301086; doi:10.1002/ctm2.951)
Supplement: Supplementary file 18 — Table S14 [file CTM2-12-e951-s016.xls]

	DZXZ_01	DZXZ_02	DZXZ_03	XZ-1601	XZ-1604	XZ-1605	XZ-2401	XZ-2402	XZ-2403
Macrophage	0.330388692579505	0.583050847457627	0.489568845618915	0.728093947606143	0.65891472868217	0.608399545970488	0.693923480870218	0.871614301191766	0.699939503932244
Monocyte	0.358657243816254	0.274576271186441	0.282336578581363	0.182475158084914	0.125753660637382	0.286038592508513	0.198799699924981	0.0541711809317443	0.114942528735632
Neutrophil	0.277385159010601	0.088135593220339	0.178025034770515	0.037940379403794	0.169681309216193	0.0431328036322361	0.0600150037509377	0.0249187432286024	0.148820326678766
cDC2	0.0176678445229682	0.0135593220338983	0.0292072322670376	0.028906955736224	0.024978466838932	0.0385925085130533	0.0367591897974494	0.0319609967497291	0.0241984271022384
cDC1	0.00530035335689046	0.0338983050847458	0.0139082058414465	0.012646793134598	0.0137812230835487	0.0158910329171396	0.00600150037509377	0.0157096424702058	0.00846944948578342
Basophil	0.0106007067137809	0.00677966101694915	0.00695410292072323	0.00993676603432701	0.00689061154177433	0.00794551645856981	0.00450112528132033	0.00162513542795233	0.00362976406533575
