# Supplementary material for: Single‐cell sequencing of mouse heart cellular heterogeneity in hypercholesterolemia reveals the mechanism of myocardial damage
Source: Clin Transl Med. 2022 Jul 20;12(7):e951. doi: 10.1002/ctm2.951 (PMC9301086; doi:10.1002/ctm2.951)
Supplement: Supplementary file 19 — Table S15 [file CTM2-12-e951-s003.xls]

	8w_01	8w_02	8w_03	16w-01	16w-04	16w-05	24w-01	24w-02	24w-03
vascular_ECs	2529	2139	1608	2578	1175	2128	3283	1392	2309
Endocardial	56	218	40	69	45	72	292	208	138
Lymphatic_ECs	4	3	2	7	4	21	34	15	26
