# Supplementary material for: Single‐cell sequencing of mouse heart cellular heterogeneity in hypercholesterolemia reveals the mechanism of myocardial damage
Source: Clin Transl Med. 2022 Jul 20;12(7):e951. doi: 10.1002/ctm2.951 (PMC9301086; doi:10.1002/ctm2.951)
Supplement: Supplementary file 20 — Table S16 [file CTM2-12-e951-s002.xls]

	8w_01	8w_02	8w_03	16w-01	16w-04	16w-05	24w-01	24w-02	24w-03
vascular_ECs	97.68%	90.64%	97.45%	97.14%	96.00%	95.81%	90.97%	86.19%	93.37%
Endocardial	2.16%	9.24%	2.42%	2.60%	3.68%	3.24%	8.09%	12.88%	5.58%
Lymphatic_ECs	0.15%	0.13%	0.12%	0.26%	0.33%	0.95%	0.94%	0.93%	1.05%
