# Supplementary material for: Single‐cell sequencing of mouse heart cellular heterogeneity in hypercholesterolemia reveals the mechanism of myocardial damage
Source: Clin Transl Med. 2022 Jul 20;12(7):e951. doi: 10.1002/ctm2.951 (PMC9301086; doi:10.1002/ctm2.951)
Supplement: Supplementary file 21 — Table S17 [file CTM2-12-e951-s018.xlsx]

## Sheet: Table S29 SMCs.sub.cluster5_dif
gene_id	p_val	avg_logFC	pct.1	pct.2	p_val_adj
Dcn	1.51343e-91	4.554	1	0.656	2.18691e-87
Gsn	2.85691e-87	3.84479	0.993	0.738	4.12823e-83
Gpx3	6.31283e-189	3.08502	0.949	0.134	9.12204e-185
C3	1.69244e-138	2.97889	0.847	0.149	2.44558e-134
Apod	2.54559e-146	2.70818	0.65	0.067	3.67837e-142
Cp	7.20174e-178	2.54951	0.891	0.12	1.04065e-173
G0s2	0	2.50334	0.818	0.039	0
Lum	1.30148e-141	2.41858	0.883	0.158	1.88064e-137
Cfh	2.98594e-92	2.35487	0.964	0.384	4.31469e-88
Htra3	7.45767e-235	2.32839	0.912	0.087	1.07763e-230
Col3a1	1.62156e-104	2.30926	0.898	0.239	2.34316e-100
Dpep1	3.12965e-271	2.28104	0.854	0.059	4.52234e-267
Rnase4	1.6733e-168	2.25367	0.942	0.153	2.41792e-164
Kcnj8	1.21252e-114	2.17507	0.453	0.036	1.7521e-110
Mgp	5.36199e-79	2.15442	1	0.656	7.74808e-75
Serping1	2.12595e-93	2.14669	0.985	0.487	3.072e-89
Cygb	0	2.10005	0.92	0.055	0
Clec3b	3.11268e-279	2.09903	0.788	0.045	4.49783e-275
Hsd11b1	1.54935e-295	2.07002	0.745	0.034	2.23882e-291
Ly6a	1.31945e-64	2.06152	0.912	0.416	1.90661e-60
Col6a2	2.202e-187	2.05439	0.818	0.084	3.18189e-183
Col6a1	5.74529e-212	2.02273	0.839	0.076	8.30195e-208
Ccdc80	8.14889e-128	1.99945	0.869	0.166	1.17751e-123
Serpinf1	7.83409e-237	1.98307	0.869	0.074	1.13203e-232
Dpt	1.40011e-214	1.92256	0.883	0.09	2.02316e-210
Pcolce	1.94615e-136	1.90398	0.964	0.205	2.81219e-132
Nid1	6.29335e-192	1.87041	0.869	0.099	9.09388e-188
Smoc2	5.38046e-267	1.86584	0.723	0.037	7.77477e-263
Cd302	7.73908e-189	1.84774	0.861	0.097	1.1183e-184
Ltbp4	8.50744e-109	1.84301	0.876	0.207	1.22933e-104
Fbln1	4.97623e-183	1.83268	0.752	0.072	7.19066e-179
Ifi205	1.06693e-300	1.79006	0.708	0.029	1.54171e-296
Col1a2	1.8786e-107	1.78129	0.971	0.282	2.71458e-103
Mmp2	0	1.76306	0.883	0.049	0
Steap4	9.06655e-297	1.76291	0.54	0.012	1.31012e-292
H2-D1	3.05577e-86	1.75362	0.978	0.393	4.41559e-82
Ms4a4d	0	1.74779	0.854	0.034	0
Slc43a3	1.61131e-205	1.74219	0.832	0.08	2.32835e-201
Ifi27l2a	3.80663e-67	1.7364	0.934	0.386	5.50057e-63
Ly6e	4.53564e-80	1.71838	0.942	0.322	6.55399e-76
Abcc9	1.81167e-118	1.6954	0.438	0.032	2.61787e-114
Mfap5	5.57975e-105	1.68933	0.759	0.141	8.06273e-101
Col15a1	1.24887e-170	1.68565	0.723	0.071	1.80461e-166
Mgst1	6.5914e-174	1.67722	0.774	0.081	9.52457e-170
Ccl11	5.07364e-92	1.67317	0.321	0.022	7.33142e-88
Col1a1	1.96328e-121	1.67115	0.788	0.131	2.83694e-117
Lrp1	1.38232e-152	1.65322	0.905	0.14	1.99745e-148
Abca8a	1.76769e-272	1.64884	0.818	0.051	2.55431e-268
Rgs5	2.48265e-29	1.63497	0.73	0.311	3.58743e-25
Sparc	3.35011e-66	1.59977	0.985	0.669	4.84091e-62
Tmsb10	5.36492e-95	1.59795	0.898	0.249	7.75231e-91
Cebpd	3.5536e-76	1.58422	0.854	0.231	5.13496e-72
Ctsl	3.4899e-84	1.56939	0.985	0.436	5.0429e-80
S100a10	1.65667e-126	1.56058	0.854	0.151	2.39388e-122
Lama4	4.5375e-160	1.53721	0.737	0.08	6.55669e-156
Lama2	2.98487e-243	1.51583	0.73	0.044	4.31314e-239
Cxcl14	7.45203e-95	1.50977	0.321	0.021	1.07682e-90
S100a6	2.12039e-68	1.49902	0.985	0.567	3.06397e-64
Bgn	1.73875e-67	1.49105	0.978	0.558	2.5125e-63
B2m	5.12838e-70	1.47343	1	0.75	7.41051e-66
Postn	2.15201e-24	1.46067	0.365	0.106	3.10966e-20
Lamc1	1.07583e-105	1.43461	0.825	0.155	1.55457e-101
Lpl	4.18569e-95	1.4184	0.905	0.201	6.04832e-91
Vtn	4.2075e-238	1.393	0.358	0.005	6.07984e-234
Inmt	1.54483e-146	1.37345	0.365	0.015	2.23228e-142
Serpina3n	2.09808e-224	1.37337	0.599	0.029	3.03173e-220
Adamts5	6.35206e-80	1.37241	0.562	0.09	9.17873e-76
Gas1	3.0781e-141	1.37219	0.569	0.049	4.44786e-137
Tnxb	3.50227e-151	1.36761	0.693	0.073	5.06078e-147
Ifitm3	2.92431e-65	1.36171	1	0.719	4.22563e-61
Prelp	5.80205e-111	1.34121	0.701	0.105	8.38397e-107
Rbp1	1.15121e-110	1.33967	0.832	0.146	1.6635e-106
Olfml3	4.29048e-240	1.33693	0.591	0.025	6.19974e-236
Pmp22	1.29313e-96	1.33522	0.818	0.168	1.86857e-92
Ndufa4l2	1.28895e-72	1.32874	0.803	0.195	1.86253e-68
Crispld2	2.53017e-49	1.32597	0.796	0.287	3.65609e-45
Selenop	3.23795e-85	1.3257	0.876	0.244	4.67884e-81
Penk	6.96469e-197	1.31496	0.482	0.02	1.0064e-192
Tuba1a	8.59434e-66	1.31019	0.927	0.332	1.24188e-61
Colec11	3.15956e-191	1.31011	0.38	0.01	4.56557e-187
Angptl2	2.83851e-131	1.30926	0.635	0.065	4.10165e-127
Mmp3	1.01948e-41	1.30779	0.234	0.027	1.47315e-37
Loxl1	4.69088e-97	1.30689	0.679	0.107	6.77832e-93
Lamb1	4.60716e-178	1.3047	0.628	0.047	6.65734e-174
Col8a1	2.03138e-98	1.29552	0.482	0.052	2.93534e-94
Scn7a	7.43851e-268	1.2945	0.693	0.032	1.07486e-263
Igfbp6	1.42744e-200	1.28494	0.599	0.034	2.06265e-196
Thbs2	5.1204e-126	1.28196	0.518	0.045	7.39898e-122
Cd34	1.58159e-128	1.27449	0.657	0.079	2.2854e-124
Timp2	1.18989e-83	1.27137	0.912	0.258	1.71939e-79
Fstl1	1.69313e-41	1.23034	0.883	0.422	2.44658e-37
Bicc1	4.40306e-245	1.22857	0.591	0.024	6.36242e-241
Cd47	2.61433e-81	1.22538	0.796	0.182	3.77771e-77
Sptbn1	1.28068e-55	1.21707	0.891	0.314	1.85059e-51
Mxra7	5.28887e-85	1.21627	0.62	0.103	7.64241e-81
H2-K1	2.45392e-69	1.21492	0.934	0.312	3.54592e-65
Entpd2	1.08792e-281	1.21443	0.672	0.027	1.57204e-277
Enpp2	4.19456e-162	1.21136	0.577	0.042	6.06114e-158
Marcks	6.81801e-114	1.20951	0.562	0.06	9.85202e-110
Col4a1	5.74425e-41	1.20445	0.891	0.423	8.30043e-37
Fbln2	1.11722e-160	1.19866	0.679	0.065	1.61438e-156
Plxdc2	6.98005e-95	1.17748	0.518	0.061	1.00862e-90
Ecm1	5.71007e-44	1.17023	0.781	0.306	8.25105e-40
Cyb5a	1.78325e-56	1.1642	0.956	0.429	2.57679e-52
Tcf21	1.42389e-153	1.15934	0.613	0.051	2.05752e-149
Col6a3	6.0318e-101	1.14897	0.555	0.068	8.71595e-97
App	7.70772e-58	1.13891	0.949	0.433	1.11377e-53
Fbn1	4.55548e-68	1.13375	0.54	0.094	6.58266e-64
Ecm2	2.14571e-62	1.12055	0.781	0.204	3.10055e-58
Cxcl1	2.27117e-31	1.11809	0.365	0.08	3.28184e-27
Pdia3	1.83165e-54	1.11171	0.905	0.382	2.64673e-50
Gsta3	2.10943e-193	1.11116	0.438	0.016	3.04813e-189
Gstm1	1.15648e-48	1.10269	0.978	0.559	1.67111e-44
Sfrp1	3.81671e-128	1.09951	0.584	0.058	5.51515e-124
Rpsa	3.75095e-56	1.09457	0.956	0.477	5.42012e-52
Anxa2	5.78394e-50	1.08913	0.861	0.342	8.3578e-46
Emp1	4.46308e-165	1.08236	0.65	0.056	6.44916e-161
Ifngr1	8.37726e-85	1.0782	0.599	0.094	1.21051e-80
Oaf	6.67678e-187	1.0757	0.445	0.017	9.64794e-183
Lgals3bp	1.8957e-116	1.07522	0.584	0.062	2.73929e-112
Pcsk6	8.40439e-151	1.07376	0.54	0.039	1.21443e-146
Adamts2	3.99982e-79	1.07305	0.474	0.061	5.77975e-75
Itm2b	1.65491e-57	1.07305	0.985	0.745	2.39135e-53
Cd63	3.1028e-54	1.07209	0.985	0.617	4.48355e-50
2022-09-04	3.53715e-136	1.0713	0.591	0.051	5.11118e-132
Tagln2	9.96931e-56	1.06513	0.803	0.235	1.44056e-51
Igfbp7	1.16913e-44	1.06174	0.971	0.782	1.68939e-40
Lamp2	2.22488e-76	1.06153	0.818	0.193	3.21495e-72
Spry1	7.70514e-120	1.06034	0.504	0.042	1.11339e-115
Anxa5	3.13613e-46	1.05361	0.905	0.388	4.53171e-42
Ifitm1	9.16756e-98	1.04796	0.431	0.039	1.32471e-93
Man1a	8.09961e-149	1.04629	0.664	0.062	1.17039e-144
Pi16	1.5079e-74	1.04275	0.467	0.065	2.17892e-70
Mt2	1.35223e-35	1.04029	0.584	0.165	1.95397e-31
Lhfp	1.21129e-39	1.03653	0.788	0.296	1.75031e-35
Vcam1	9.0746e-99	1.03643	0.511	0.058	1.31128e-94
Tcf4	2.4976e-73	1.0349	0.774	0.171	3.60902e-69
Aebp1	2.27556e-70	1.03387	0.547	0.092	3.28818e-66
Pdgfra	7.76989e-227	1.03353	0.577	0.026	1.12275e-222
Spon1	2.31651e-128	1.03147	0.46	0.032	3.34736e-124
H2-T23	6.08601e-152	1.03138	0.657	0.063	8.79428e-148
Zbtb20	1.58288e-57	1.02973	0.825	0.254	2.28726e-53
Fkbp7	3.03411e-58	1.02153	0.672	0.16	4.38428e-54
Pla1a	5.23666e-187	1.02069	0.416	0.014	7.56697e-183
Ifitm2	3.89163e-50	1.01963	0.993	0.763	5.6234e-46
Sdc2	4.72777e-45	1.01092	0.891	0.384	6.83163e-41
Fmo2	9.57944e-66	1.00965	0.555	0.097	1.38423e-61
Serpinh1	1.77486e-45	1.00815	0.905	0.419	2.56468e-41
Qpct	6.28945e-175	1.005	0.547	0.033	9.08826e-171
Col5a2	6.18825e-75	1.00217	0.511	0.076	8.94202e-71
Nmb	4.59513e-123	0.997408	0.343	0.016	6.63997e-119
Ftl1	4.08752e-72	0.991375	0.861	0.223	5.90647e-68
Arpc1b	2.82388e-53	0.9883	0.847	0.279	4.0805e-49
Npc2	1.25394e-65	0.983065	0.788	0.199	1.81194e-61
Islr	7.66899e-59	0.980879	0.569	0.12	1.10817e-54
Cpq	1.04399e-54	0.979662	0.737	0.204	1.50856e-50
Mfap4	7.02388e-17	0.977121	0.307	0.096	1.01495e-12
Hsp90b1	9.28348e-46	0.973712	0.949	0.441	1.34146e-41
Slc1a5	2.53018e-86	0.971629	0.693	0.118	3.65611e-82
Igfbp4	6.65231e-43	0.969111	0.905	0.412	9.61259e-39
Ace	6.31223e-108	0.967253	0.496	0.049	9.12117e-104
Gpm6b	4.6181e-222	0.957451	0.577	0.026	6.67315e-218
Ppib	6.59949e-43	0.955359	0.883	0.372	9.53626e-39
Mxra8	4.44173e-63	0.954581	0.577	0.111	6.4183e-59
Epb41l2	1.01772e-72	0.950076	0.679	0.131	1.47061e-68
Pcolce2	3.12149e-194	0.94998	0.569	0.031	4.51055e-190
C4b	1.367e-76	0.945754	0.431	0.051	1.97531e-72
P3h3	1.65332e-105	0.945592	0.591	0.069	2.38905e-101
Plpp3	6.49274e-43	0.943681	0.781	0.275	9.38202e-39
Adprh	1.23605e-63	0.93585	0.781	0.194	1.78609e-59
Pdia6	5.19779e-67	0.935462	0.672	0.138	7.5108e-63
Srpx	1.84012e-189	0.92683	0.46	0.018	2.65897e-185
C1ra	1.23579e-45	0.925965	0.73	0.223	1.78571e-41
Htra1	2.24154e-40	0.919881	0.613	0.181	3.23902e-36
Col14a1	4.93025e-30	0.91817	0.299	0.06	7.12421e-26
Rora	1.48981e-60	0.917847	0.569	0.107	2.15277e-56
Rplp1	2.75869e-48	0.915422	0.971	0.801	3.9863e-44
Tppp3	1.23289e-30	0.914243	0.599	0.198	1.78152e-26
Tpm4	7.84684e-42	0.911905	0.708	0.238	1.13387e-37
Rps5	3.0401e-48	0.911272	0.978	0.685	4.39295e-44
Pdgfrl	1.86576e-62	0.907444	0.241	0.018	2.69602e-58
Man2a1	7.95459e-97	0.906634	0.518	0.06	1.14944e-92
Col5a1	4.28436e-129	0.897044	0.496	0.038	6.19089e-125
Rpl12	1.62392e-43	0.894971	0.912	0.419	2.34657e-39
Txnip	1.76098e-46	0.894637	0.861	0.296	2.54461e-42
Rcn3	1.1345e-46	0.89434	0.745	0.227	1.63936e-42
Loxl2	1.40063e-97	0.893227	0.416	0.036	2.02392e-93
Hspg2	1.75279e-44	0.892875	0.613	0.164	2.53278e-40
Egr1	6.14796e-30	0.892086	0.759	0.314	8.8838e-26
Tmem176b	1.79837e-43	0.888937	0.788	0.262	2.59864e-39
Fbln5	5.70479e-55	0.883255	0.533	0.11	8.24342e-51
C1s1	3.61906e-36	0.879793	0.891	0.429	5.22954e-32
Akap12	1.66463e-67	0.878562	0.591	0.103	2.4054e-63
Sod3	9.94938e-40	0.876913	0.891	0.392	1.43769e-35
Tmed3	8.63059e-65	0.873264	0.65	0.134	1.24712e-60
Ctsz	1.26748e-71	0.870914	0.686	0.138	1.8315e-67
Tmem64	1.10519e-86	0.870103	0.518	0.064	1.597e-82
Ece1	1.92874e-65	0.869992	0.62	0.118	2.78704e-61
Abi3bp	5.15722e-79	0.86891	0.416	0.046	7.45219e-75
Pdgfrb	5.709e-41	0.868499	0.504	0.116	8.24951e-37
Phlda1	1.99003e-113	0.865399	0.358	0.021	2.8756e-109
Rps12	5.44773e-37	0.860506	0.934	0.598	7.87198e-33
Jund	5.43623e-43	0.85828	0.905	0.363	7.85536e-39
Rrbp1	7.18604e-47	0.858024	0.825	0.266	1.03838e-42
Nrp1	1.97914e-64	0.855853	0.438	0.062	2.85986e-60
Laptm4a	3.07647e-42	0.85215	0.978	0.609	4.4455e-38
Nupr1	5.12577e-49	0.851703	0.591	0.144	7.40674e-45
Mtch1	9.78202e-69	0.85008	0.62	0.112	1.4135e-64
Igf1	1.46767e-123	0.849938	0.46	0.035	2.12078e-119
Matn2	2.93548e-107	0.848715	0.416	0.033	4.24176e-103
Nfic	2.32887e-45	0.84824	0.599	0.154	3.36522e-41
Rps4x	7.60002e-40	0.847143	0.949	0.663	1.0982e-35
Krtcap2	3.16408e-37	0.844693	0.876	0.372	4.57209e-33
Fkbp5	1.34119e-64	0.843598	0.438	0.061	1.93802e-60
Hspa5	3.32423e-32	0.843335	0.927	0.466	4.80352e-28
Vat1	1.56451e-54	0.838269	0.569	0.118	2.26071e-50
Ddah2	2.32355e-68	0.836989	0.518	0.084	3.35753e-64
Cxcl12	3.85831e-40	0.828833	0.591	0.159	5.57526e-36
Pam	1.09521e-48	0.823856	0.693	0.195	1.58258e-44
Rarres2	1.23484e-29	0.822676	0.971	0.66	1.78434e-25
P4hb	1.07511e-38	0.817386	0.766	0.272	1.55353e-34
Heg1	1.24706e-80	0.814666	0.504	0.068	1.802e-76
Mmp23	1.94715e-67	0.812047	0.496	0.077	2.81364e-63
Cyth3	2.36027e-41	0.810032	0.715	0.227	3.41059e-37
Medag	2.11855e-186	0.808968	0.445	0.017	3.0613e-182
Nnmt	9.857e-118	0.808672	0.38	0.023	1.42434e-113
Klf13	8.07215e-49	0.804913	0.591	0.139	1.16643e-44
Slfn5	3.81105e-58	0.802275	0.635	0.131	5.50697e-54
Drap1	6.15283e-35	0.802138	0.861	0.343	8.89084e-31
Ogn	4.95626e-21	0.800171	0.869	0.552	7.1618e-17
Ikbip	3.99509e-52	0.79877	0.489	0.089	5.77291e-48
Aldh1a1	1.20912e-92	0.798026	0.358	0.028	1.74718e-88
Celf2	5.85755e-64	0.797214	0.401	0.053	8.46415e-60
Tpt1	1.19281e-41	0.796689	0.978	0.691	1.72362e-37
Rps20	3.85168e-37	0.796019	0.971	0.704	5.56568e-33
Rpl8	2.46024e-34	0.795487	0.927	0.553	3.55504e-30
Ifi207	8.17674e-207	0.794941	0.482	0.018	1.18154e-202
Tnfrsf1a	1.33034e-60	0.792078	0.591	0.114	1.92234e-56
Colec12	2.44538e-88	0.791771	0.474	0.053	3.53357e-84
Igfbp3	2.94557e-10	0.79101	0.131	0.032	4.25635e-06
Rack1	3.89422e-36	0.786242	0.898	0.423	5.62714e-32
Cst3	6.2369e-35	0.784237	1	0.884	9.01232e-31
Itm2a	9.21148e-116	0.78382	0.387	0.025	1.33106e-111
Fcgrt	7.5318e-56	0.782003	0.693	0.159	1.08835e-51
Tmem50a	3.10747e-34	0.781617	0.869	0.405	4.4903e-30
Ramp2	2.95781e-116	0.781367	0.672	0.079	4.27404e-112
Rpl30	5.06482e-38	0.77951	0.956	0.644	7.31866e-34
P4ha1	2.74992e-52	0.778943	0.591	0.127	3.97364e-48
Rcn1	5.49705e-96	0.778851	0.46	0.046	7.94324e-92
Pdlim2	2.63731e-41	0.777048	0.547	0.135	3.81092e-37
Emp3	9.01031e-33	0.776963	0.898	0.422	1.30199e-28
Tsc22d3	1.78203e-51	0.773679	0.62	0.145	2.57503e-47
Ngf	1.88896e-63	0.77211	0.591	0.105	2.72954e-59
Col5a3	5.84841e-158	0.771625	0.314	0.008	8.45095e-154
Ergic3	1.21592e-40	0.765846	0.533	0.133	1.757e-36
Jak1	1.45737e-48	0.765499	0.613	0.144	2.1059e-44
Xbp1	8.93949e-51	0.764399	0.555	0.119	1.29176e-46
Lman1	9.57499e-39	0.764371	0.628	0.18	1.38359e-34
Gpx7	1.83761e-55	0.760893	0.431	0.068	2.65535e-51
Tnfsf12	2.18546e-54	0.760027	0.606	0.133	3.15799e-50
Lima1	2.53328e-112	0.757718	0.489	0.044	3.66058e-108
Calr	3.18801e-41	0.757224	0.759	0.246	4.60668e-37
Sri	4.85969e-45	0.756247	0.693	0.19	7.02225e-41
Rbms1	2.30059e-50	0.755507	0.693	0.172	3.32435e-46
Rps8	2.72467e-39	0.753749	0.971	0.647	3.93715e-35
Ahsg	3.704e-67	0.750887	0.182	0.008	5.35228e-63
Srpx2	1.60932e-178	0.75049	0.365	0.01	2.32546e-174
Ephx1	2.4914e-33	0.749125	0.584	0.177	3.60007e-29
Rhoj	1.52084e-31	0.747868	0.745	0.29	2.19762e-27
Efemp1	2.66074e-123	0.746419	0.38	0.022	3.84477e-119
Il6st	1.81238e-55	0.744409	0.555	0.111	2.61888e-51
Rpl11	9.56149e-37	0.744202	0.971	0.736	1.38164e-32
Sgce	4.45582e-46	0.740725	0.555	0.125	6.43866e-42
Sash1	1.96705e-74	0.738351	0.38	0.04	2.84238e-70
Arf4	5.275e-26	0.737537	0.788	0.361	7.62237e-22
Rps15a	2.5993e-34	0.736778	0.964	0.693	3.75599e-30
Col4a2	5.3779e-19	0.736355	0.657	0.301	7.77107e-15
Naalad2	2.87319e-68	0.735677	0.511	0.075	4.15176e-64
Tbx20	7.60669e-46	0.735196	0.365	0.058	1.09917e-41
Myl12a	1.30743e-30	0.733366	0.912	0.475	1.88923e-26
Sulf1	5.13599e-62	0.733221	0.445	0.068	7.4215e-58
Myl12b	2.77369e-35	0.731313	0.861	0.331	4.00798e-31
Ccl2	2.64318e-13	0.726303	0.153	0.035	3.81939e-09
Camk2n1	2.60133e-51	0.726195	0.562	0.119	3.75892e-47
Junb	2.42976e-25	0.725428	0.898	0.509	3.511e-21
Rps2	9.56082e-35	0.72534	0.956	0.728	1.38154e-30
Anxa1	6.50741e-28	0.724134	0.796	0.344	9.40321e-24
Prdx4	6.03412e-36	0.722885	0.606	0.179	8.71931e-32
Ier2	6.56017e-23	0.722029	0.701	0.287	9.47944e-19
Ces1d	4.76878e-100	0.721739	0.285	0.014	6.89089e-96
Thy1	3.70498e-101	0.720415	0.299	0.015	5.35369e-97
Lamp1	1.46942e-30	0.718981	0.883	0.416	2.12331e-26
Mnda	4.8369e-216	0.716555	0.445	0.013	6.98932e-212
Ostc	1.74434e-42	0.716175	0.657	0.175	2.52057e-38
Rps9	2.04989e-36	0.715082	0.985	0.751	2.96209e-32
Slc16a2	1.29354e-52	0.71274	0.533	0.101	1.86917e-48
Serpinb6a	1.10367e-35	0.712607	0.796	0.298	1.5948e-31
Scara5	3.87875e-222	0.710514	0.467	0.014	5.6048e-218
Fndc3b	2.9399e-55	0.708647	0.474	0.081	4.24816e-51
Pros1	1.04884e-49	0.708228	0.409	0.068	1.51557e-45
Aspn	3.79308e-21	0.703713	0.898	0.501	5.481e-17
Prex2	1.20507e-48	0.702847	0.299	0.038	1.74133e-44
Bmp1	2.49697e-71	0.702028	0.336	0.032	3.60812e-67
Fkbp9	2.85609e-43	0.697183	0.482	0.104	4.12706e-39
Maged2	2.71344e-36	0.697136	0.489	0.117	3.92092e-32
Rpn2	3.20434e-45	0.695473	0.657	0.173	4.63027e-41
Timp1	1.63229e-59	0.694363	0.292	0.029	2.35867e-55
Steap3	1.66421e-110	0.692911	0.343	0.019	2.40478e-106
Tgfbr2	2.50118e-49	0.692808	0.496	0.095	3.61421e-45
Rps10	7.21762e-31	0.692604	0.942	0.549	1.04295e-26
Ctsk	1.09268e-87	0.69199	0.307	0.02	1.57892e-83
Por	2.64634e-56	0.688702	0.453	0.073	3.82396e-52
Rpl23	3.10367e-30	0.688465	0.956	0.724	4.48481e-26
Kdelr3	5.19918e-53	0.6879	0.35	0.048	7.51282e-49
Vkorc1	1.62551e-39	0.685774	0.628	0.174	2.34886e-35
Acvrl1	1.05583e-94	0.683351	0.453	0.044	1.52567e-90
Ppic	1.26582e-37	0.679062	0.401	0.083	1.8291e-33
Smpdl3a	1.39499e-33	0.677855	0.496	0.131	2.01576e-29
Prnp	1.45924e-41	0.675628	0.474	0.104	2.1086e-37
Rps15	2.42933e-30	0.674415	0.964	0.68	3.51038e-26
Col6a6	4.55143e-119	0.6717	0.27	0.009	6.57682e-115
Fxyd5	9.92824e-44	0.669296	0.569	0.135	1.43463e-39
Hexb	4.70823e-56	0.663329	0.438	0.07	6.8034e-52
Il1r1	6.46871e-41	0.66327	0.416	0.082	9.34729e-37
Tmem176a	1.21616e-37	0.661924	0.482	0.113	1.75735e-33
Atf5	1.85187e-54	0.661717	0.387	0.055	2.67596e-50
S100a11	1.60832e-26	0.659332	0.993	0.726	2.32403e-22
Adm	7.88482e-53	0.658452	0.277	0.029	1.13936e-48
Tmem167	1.56472e-31	0.657736	0.54	0.155	2.26103e-27
Itm2c	9.54605e-37	0.657188	0.62	0.18	1.3794e-32
Dnajc3	1.36935e-32	0.656562	0.65	0.213	1.97872e-28
Rgs17	5.54996e-58	0.655	0.277	0.027	8.0197e-54
Rpl13	8.62733e-39	0.653868	0.993	0.852	1.24665e-34
Fuca1	4.15637e-48	0.653728	0.431	0.076	6.00596e-44
Arhgdib	4.08412e-61	0.653576	0.401	0.053	5.90155e-57
Sdf4	5.32716e-30	0.65357	0.584	0.193	7.69775e-26
Rplp0	2.06081e-30	0.652862	0.964	0.736	2.97787e-26
Capg	1.21586e-81	0.652769	0.438	0.049	1.75691e-77
Capns1	1.54464e-26	0.649098	0.832	0.367	2.23201e-22
Rabac1	3.40087e-26	0.649085	0.905	0.503	4.91426e-22
Eef2	1.05285e-24	0.64829	0.912	0.482	1.52137e-20
Axl	2.82047e-35	0.648048	0.701	0.22	4.07557e-31
Fn1	4.25464e-18	0.647795	0.321	0.099	6.14796e-14
S100a13	1.00102e-24	0.646885	0.577	0.212	1.44647e-20
Gstt1	9.50647e-30	0.645151	0.584	0.185	1.37368e-25
Fam198b	5.41818e-45	0.642287	0.328	0.049	7.82927e-41
Ltbp3	1.07177e-40	0.638802	0.38	0.069	1.5487e-36
Sec62	2.35033e-28	0.637597	0.847	0.376	3.39622e-24
Tpst1	3.69883e-48	0.637489	0.482	0.092	5.3448e-44
Shisa5	2.8561e-54	0.63565	0.599	0.124	4.12707e-50
Cnn3	2.90023e-37	0.634105	0.562	0.147	4.19084e-33
Sh3d19	8.10806e-77	0.633626	0.328	0.028	1.17161e-72
Txndc5	3.99215e-49	0.631107	0.474	0.091	5.76866e-45
Ccl7	7.60559e-37	0.631061	0.307	0.054	1.09901e-32
Nr1d1	5.01713e-37	0.631001	0.511	0.125	7.24975e-33
Sntb2	6.45951e-60	0.630823	0.358	0.043	9.33399e-56
Scd1	2.30408e-46	0.630398	0.358	0.057	3.3294e-42
Ndn	1.81705e-43	0.628404	0.496	0.104	2.62564e-39
C1qtnf7	1.53642e-30	0.62826	0.533	0.153	2.22013e-26
Abca6	2.15958e-129	0.627781	0.285	0.009	3.1206e-125
Crtap	2.44889e-38	0.626001	0.46	0.104	3.53865e-34
Creg1	5.4201e-29	0.625144	0.504	0.147	7.83205e-25
Tspo	4.29788e-21	0.625023	0.803	0.409	6.21043e-17
Lmo4	1.61634e-41	0.624824	0.438	0.089	2.33561e-37
Tapbp	3.7198e-41	0.623389	0.489	0.109	5.3751e-37
Nav1	1.55298e-97	0.621563	0.35	0.024	2.24406e-93
Imp3	5.93103e-32	0.621234	0.562	0.162	8.57033e-28
Gstm2	3.39777e-22	0.620945	0.679	0.288	4.90977e-18
Selenbp1	1.46779e-31	0.619691	0.467	0.119	2.12096e-27
Eps15	2.99327e-57	0.61964	0.401	0.056	4.32528e-53
Manf	2.48197e-32	0.619381	0.54	0.153	3.58644e-28
Egfr	1.14574e-72	0.619032	0.299	0.024	1.65559e-68
Wisp2	5.96293e-08	0.618322	0.131	0.039	0.000861643
Cxcl16	3.45049e-106	0.617765	0.35	0.022	4.98596e-102
Nbl1	5.55978e-25	0.616498	0.409	0.112	8.03388e-21
Ssr3	1.79684e-30	0.614107	0.737	0.269	2.59644e-26
Rpl28	5.87304e-26	0.612935	0.934	0.57	8.48655e-22
Vcan	4.77184e-63	0.612206	0.343	0.039	6.89532e-59
Pgf	3.43104e-41	0.609487	0.431	0.083	4.95785e-37
Serpine2	1.6555e-18	0.608756	0.898	0.603	2.3922e-14
Rbms3	5.8857e-33	0.608632	0.474	0.12	8.50484e-29
Tram1	4.70322e-35	0.608562	0.46	0.108	6.79615e-31
Nfix	4.37348e-33	0.608005	0.533	0.15	6.31968e-29
Dap	5.41107e-37	0.607882	0.394	0.082	7.81899e-33
6030408B16Rik	2.90819e-209	0.606409	0.387	0.009	4.20233e-205
Smc1a	4.64778e-30	0.605843	0.599	0.186	6.71604e-26
Tm9sf3	2.19642e-26	0.605416	0.73	0.293	3.17383e-22
Tmed10	7.79611e-22	0.605284	0.766	0.365	1.12654e-17
Gnb2	3.72623e-29	0.604865	0.737	0.273	5.3844e-25
Slc44a1	5.41316e-76	0.604261	0.35	0.032	7.82202e-72
Gpx8	6.89401e-21	0.603344	0.606	0.243	9.96184e-17
Tmod3	1.80266e-43	0.603015	0.577	0.136	2.60485e-39
Lrrc58	5.8146e-26	0.602649	0.438	0.119	8.40209e-22
Tmem204	1.09488e-55	0.60007	0.489	0.081	1.5821e-51
Arpc3	2.22408e-26	0.599557	0.766	0.32	3.2138e-22
Jun	2.11455e-17	0.599452	0.898	0.611	3.05552e-13
Os9	1.34468e-46	0.599272	0.416	0.073	1.94307e-42
Rasa3	2.14094e-82	0.598713	0.336	0.026	3.09366e-78
Add3	2.71073e-124	0.598478	0.467	0.034	3.917e-120
Pnp	2.5774e-44	0.597244	0.533	0.117	3.72434e-40
Grn	7.96717e-45	0.597194	0.693	0.18	1.15126e-40
Csf1	1.74298e-62	0.596947	0.409	0.053	2.5186e-58
Npdc1	3.19453e-31	0.596723	0.474	0.124	4.61609e-27
Myadm	8.32434e-26	0.596686	0.701	0.272	1.20287e-21
Chic2	1.4477e-46	0.595919	0.321	0.044	2.09192e-42
Kdelr2	9.48135e-42	0.595753	0.518	0.118	1.37006e-37
Rps24	1.99393e-34	0.595484	0.993	0.822	2.88122e-30
Rpl10	2.55667e-28	0.595452	0.978	0.783	3.69439e-24
Tmem59	9.92639e-24	0.595243	0.803	0.352	1.43436e-19
Cyp1b1	8.72634e-69	0.595221	0.234	0.015	1.26096e-64
Acap2	7.73401e-39	0.594687	0.38	0.07	1.11756e-34
Klf9	4.77616e-24	0.593512	0.891	0.438	6.90155e-20
S100a16	3.40156e-33	0.593354	0.504	0.138	4.91526e-29
Adh1	5.70735e-79	0.592804	0.285	0.02	8.24711e-75
Arf5	4.21173e-41	0.59259	0.482	0.104	6.08595e-37
Calu	2.68834e-22	0.592469	0.715	0.316	3.88464e-18
H6pd	1.32819e-81	0.591784	0.38	0.035	1.91924e-77
Clstn1	9.96788e-40	0.591714	0.409	0.079	1.44036e-35
Nedd4	7.89948e-22	0.588304	0.898	0.519	1.14148e-17
Rps3	1.2213e-27	0.588228	0.985	0.774	1.76478e-23
Glg1	5.5845e-33	0.587775	0.54	0.151	8.0696e-29
Nr3c1	4.30285e-32	0.586287	0.511	0.136	6.21761e-28
Slc50a1	9.41564e-23	0.586198	0.445	0.14	1.36056e-18
Ptgfrn	4.20315e-77	0.585859	0.292	0.021	6.07356e-73
Ypel3	7.43775e-34	0.584857	0.62	0.187	1.07475e-29
Creb3l1	2.16753e-50	0.584853	0.219	0.019	3.13208e-46
Scarb2	2.81918e-35	0.584595	0.562	0.155	4.07372e-31
Angpt1	4.37546e-88	0.583919	0.255	0.013	6.32255e-84
Tmed9	7.34898e-29	0.582617	0.599	0.195	1.06193e-24
Eif3f	2.39324e-31	0.5814	0.693	0.234	3.45824e-27
Mmp14	5.49792e-56	0.581074	0.343	0.042	7.94449e-52
Gfra1	8.21429e-111	0.580589	0.234	0.007	1.18696e-106
Dhrs7	4.5869e-37	0.579863	0.518	0.127	6.62807e-33
Cnmd	2.10898e-49	0.578431	0.124	0.005	3.04747e-45
Golim4	1.57921e-30	0.577966	0.496	0.137	2.28197e-26
Atp1a2	2.45031e-22	0.577774	0.584	0.219	3.5407e-18
H13	8.94752e-34	0.576815	0.474	0.117	1.29292e-29
Ssr2	7.04135e-28	0.574938	0.562	0.176	1.01748e-23
Pkd2	5.6963e-46	0.574855	0.38	0.062	8.23116e-42
Bst2	2.62669e-28	0.574474	0.606	0.202	3.79556e-24
Vstm4	3.25146e-28	0.573829	0.204	0.03	4.69836e-24
Rtn4	1.68964e-34	0.57364	0.569	0.154	2.44152e-30
Sqstm1	6.6849e-25	0.573506	0.745	0.3	9.65968e-21
Mxd4	1.58537e-33	0.573176	0.642	0.197	2.29086e-29
Srpr	7.49137e-23	0.572789	0.628	0.242	1.0825e-18
Itgb5	2.88616e-26	0.572365	0.423	0.115	4.1705e-22
Ptms	5.627e-21	0.569977	0.891	0.473	8.13101e-17
Saraf	1.24726e-34	0.56848	0.555	0.153	1.80229e-30
Pdpn	2.79627e-94	0.567392	0.248	0.011	4.04062e-90
Rpl39	7.34574e-23	0.566957	0.956	0.68	1.06146e-18
Mfap2	7.77553e-45	0.566754	0.255	0.03	1.12356e-40
Il11ra1	3.75543e-19	0.565865	0.504	0.194	5.4266e-15
Atxn7l3b	1.04994e-27	0.563483	0.533	0.159	1.51717e-23
Hic1	5.39145e-90	0.562916	0.219	0.008	7.79064e-86
Coro1b	3.6677e-22	0.562702	0.642	0.246	5.29983e-18
Sidt2	8.5181e-41	0.561198	0.336	0.054	1.23086e-36
Gxylt2	2.47175e-75	0.55878	0.263	0.017	3.57167e-71
Rab6a	2.39532e-28	0.558413	0.526	0.157	3.46124e-24
Rpl18	6.02675e-24	0.558034	0.956	0.699	8.70866e-20
Tspan3	1.43245e-22	0.55786	0.701	0.289	2.06989e-18
Vwa1	2.59428e-52	0.557664	0.248	0.023	3.74873e-48
Rac1	1.11645e-19	0.557205	0.657	0.282	1.61327e-15
1700027J19Rik	3.58494e-44	0.55558	0.35	0.055	5.18023e-40
Rab2a	2.6327e-21	0.555031	0.715	0.32	3.80426e-17
Surf4	1.17012e-35	0.553987	0.46	0.106	1.69083e-31
Unc5b	3.64439e-38	0.553753	0.212	0.024	5.26614e-34
Layn	1.70906e-59	0.552126	0.292	0.028	2.46959e-55
Colgalt1	1.48889e-28	0.549829	0.336	0.074	2.15144e-24
Tbrg1	6.41277e-24	0.546038	0.635	0.235	9.26645e-20
Slc29a1	1.15927e-28	0.545215	0.409	0.104	1.67515e-24
Apoe	5.45738e-42	0.545161	0.299	0.044	7.88592e-38
Herpud1	1.12373e-40	0.544509	0.518	0.115	1.62379e-36
Rpl7a	1.72824e-20	0.544141	0.905	0.577	2.49731e-16
Ralbp1	4.05803e-27	0.543992	0.518	0.156	5.86385e-23
Abca8b	8.34053e-106	0.543531	0.27	0.011	1.20521e-101
Sec24d	3.879e-28	0.54336	0.38	0.091	5.60516e-24
Socs2	8.63234e-32	0.542166	0.416	0.098	1.24737e-27
Rhob	5.55367e-23	0.541676	0.73	0.296	8.02506e-19
Heyl	2.48342e-21	0.54156	0.511	0.179	3.58855e-17
Cnpy2	3.68231e-25	0.541282	0.569	0.192	5.32093e-21
Lgals1	2.72244e-20	0.54071	0.949	0.836	3.93392e-16
Msc	9.36562e-138	0.539701	0.204	0.003	1.35333e-133
Ppp1r2	1.22601e-27	0.539523	0.599	0.196	1.77158e-23
Pttg1ip	1.40632e-27	0.538997	0.635	0.217	2.03213e-23
Ang	1.22844e-90	0.537812	0.314	0.02	1.77509e-86
Gaa	5.56764e-54	0.53677	0.35	0.045	8.04524e-50
Ghr	8.26631e-33	0.536329	0.321	0.059	1.19448e-28
Rsrp1	2.26762e-22	0.536268	0.642	0.25	3.27671e-18
Gabarap	8.13552e-19	0.53587	0.912	0.545	1.17558e-14
Smap1	3.83647e-38	0.534192	0.467	0.103	5.54369e-34
Plat	2.06546e-34	0.534108	0.387	0.079	2.98459e-30
Mt1	5.21765e-12	0.533974	0.912	0.653	7.5395e-08
Mprip	4.05555e-26	0.533489	0.547	0.174	5.86027e-22
Rpl32	2.32221e-24	0.533208	0.949	0.857	3.35559e-20
Nrip1	4.65877e-57	0.532723	0.372	0.048	6.73193e-53
Selenof	4.69449e-19	0.53242	0.942	0.591	6.78353e-15
Rpl9	1.27917e-23	0.531948	0.956	0.742	1.8484e-19
Igf2r	1.77899e-30	0.531392	0.299	0.057	2.57064e-26
Rpl18a	1.69231e-27	0.531245	0.971	0.86	2.44539e-23
Rpl17	2.72652e-22	0.530706	0.971	0.732	3.93982e-18
Ahnak	8.23011e-21	0.530654	0.861	0.438	1.18925e-16
Pnrc1	5.17802e-25	0.530301	0.693	0.264	7.48224e-21
Maged1	5.84661e-30	0.530177	0.562	0.166	8.44836e-26
Tex264	4.07923e-40	0.530043	0.431	0.084	5.89448e-36
Dbp	2.76593e-21	0.529598	0.504	0.174	3.99677e-17
Tmbim6	7.54943e-24	0.529139	0.759	0.306	1.09089e-19
Ablim1	2.61139e-57	0.528734	0.35	0.044	3.77346e-53
Mydgf	3.24146e-26	0.5279	0.474	0.139	4.68391e-22
Pcbp1	6.68844e-30	0.52678	0.62	0.198	9.6648e-26
Arhgef40	9.35722e-66	0.525621	0.321	0.031	1.35212e-61
Rps23	2.27664e-24	0.525397	0.964	0.838	3.28975e-20
Ssr4	6.47084e-20	0.524263	0.65	0.269	9.35036e-16
Atp6ap1	1.88374e-29	0.523134	0.482	0.131	2.72201e-25
Kdelr1	3.32813e-23	0.522778	0.591	0.215	4.80914e-19
Psmb8	6.32837e-47	0.522557	0.46	0.089	9.14449e-43
Cd81	4.47422e-19	0.522399	0.949	0.597	6.46525e-15
Stt3a	1.60283e-28	0.520876	0.431	0.109	2.31609e-24
Reck	6.19522e-30	0.520833	0.263	0.044	8.95209e-26
Tspan4	6.92109e-25	0.520584	0.54	0.175	1.0001e-20
Tpm3	2.07408e-29	0.520159	0.628	0.204	2.99705e-25
Rpl7	1.57952e-23	0.520155	0.978	0.759	2.2824e-19
Gnas	1.50753e-20	0.519381	0.964	0.637	2.17838e-16
Eps8	4.52827e-89	0.51908	0.226	0.009	6.54335e-85
Thbs3	1.9166e-61	0.51872	0.241	0.018	2.76948e-57
Aldh2	7.47339e-21	0.517653	0.796	0.371	1.0799e-16
Fibin	1.87045e-28	0.517193	0.285	0.055	2.7028e-24
Nucb1	2.07038e-35	0.516893	0.533	0.137	2.99171e-31
Mat2a	8.70927e-18	0.516882	0.511	0.196	1.25849e-13
Tm2d2	1.2428e-26	0.516531	0.401	0.104	1.79585e-22
Nucks1	8.19031e-20	0.515971	0.672	0.283	1.1835e-15
Eva1b	1.41277e-18	0.51427	0.474	0.174	2.04146e-14
Trim47	1.219e-23	0.50964	0.445	0.132	1.76146e-19
Uap1l1	7.24975e-80	0.509568	0.328	0.026	1.04759e-75
Clip3	2.39223e-28	0.508393	0.328	0.07	3.45677e-24
Yipf3	7.61429e-32	0.508349	0.409	0.096	1.10026e-27
Selenos	5.76633e-22	0.508314	0.54	0.187	8.33235e-18
Itpripl2	2.6344e-33	0.50734	0.365	0.075	3.80671e-29
Fam114a1	2.97115e-22	0.507233	0.321	0.082	4.29332e-18
F2r	9.27208e-28	0.50685	0.255	0.047	1.33982e-23
Rps13	4.76613e-20	0.50679	0.934	0.571	6.88706e-16
Cpne3	3.57587e-26	0.506633	0.628	0.211	5.16713e-22
Ckap4	4.3346e-20	0.506246	0.285	0.073	6.26349e-16
Mocs2	1.0878e-18	0.506155	0.387	0.121	1.57188e-14
Fetub	2.76708e-52	0.50594	0.168	0.01	3.99844e-48
Tex261	1.7449e-34	0.505705	0.358	0.07	2.52138e-30
Rhoa	1.12697e-18	0.505092	0.905	0.477	1.62847e-14
Jade1	6.54143e-40	0.50419	0.328	0.052	9.45237e-36
Anpep	1.17676e-100	0.503981	0.285	0.014	1.70042e-96
Tmem9b	4.70376e-53	0.503629	0.38	0.053	6.79694e-49
Wls	1.56605e-21	0.50353	0.54	0.189	2.26294e-17
Lpar1	7.74612e-143	0.5034	0.372	0.016	1.11931e-138
Rps19	2.73062e-26	0.502053	0.993	0.876	3.94574e-22
Cpxm1	5.32156e-98	0.501099	0.241	0.01	7.68966e-94
S1pr2	6.66924e-59	0.500441	0.146	0.006	9.63705e-55
Clic1	6.84095e-19	0.500344	0.686	0.283	9.88517e-15
Tmed5	1.08689e-50	0.499383	0.431	0.071	1.57055e-46
Fkbp10	8.86483e-37	0.499216	0.241	0.032	1.28097e-32
Mcfd2	1.27659e-30	0.498655	0.387	0.088	1.84467e-26
Oxr1	5.78399e-35	0.498261	0.474	0.11	8.35786e-31
Tusc3	7.83783e-41	0.497634	0.307	0.046	1.13257e-36
Lgals9	5.92741e-38	0.497511	0.394	0.079	8.56511e-34
Meox1	2.31237e-83	0.496958	0.219	0.01	3.34138e-79
Gas6	8.71266e-10	0.496952	0.409	0.19	1.25898e-05
Rap1b	5.88333e-23	0.496252	0.474	0.147	8.50141e-19
Nfib	1.02051e-19	0.496165	0.628	0.26	1.47464e-15
Rab34	7.49535e-34	0.496076	0.321	0.06	1.08308e-29
Prrx1	5.58393e-14	0.495552	0.409	0.16	8.06878e-10
Aes	1.42266e-18	0.495149	0.701	0.304	2.05574e-14
Tubb4b	2.41834e-19	0.494423	0.584	0.226	3.4945e-15
Fam46a	1.10236e-27	0.493544	0.27	0.052	1.59291e-23
Atxn10	5.45507e-43	0.493473	0.409	0.074	7.88257e-39
Atp6ap2	1.60466e-31	0.493168	0.474	0.119	2.31874e-27
Txnl1	9.37608e-17	0.493104	0.416	0.15	1.35484e-12
Copb2	3.80044e-30	0.49265	0.547	0.156	5.49164e-26
Pdia4	1.2815e-21	0.49237	0.299	0.074	1.85177e-17
2022-09-08	3.13978e-45	0.492074	0.474	0.09	4.53698e-41
Igsf8	6.67527e-37	0.491232	0.234	0.03	9.64577e-33
Rps4l	1.00682e-27	0.490701	0.416	0.107	1.45485e-23
Klc1	3.77907e-21	0.489333	0.584	0.214	5.46076e-17
Rplp2	3.18987e-21	0.488051	0.971	0.741	4.60936e-17
Zcchc24	1.05547e-39	0.487997	0.307	0.048	1.52515e-35
Tmsb4x	2.00757e-35	0.487971	0.985	0.823	2.90093e-31
Tmem45a	3.91542e-33	0.487805	0.263	0.042	5.65778e-29
Cyp27a1	1.42687e-126	0.487531	0.336	0.015	2.06183e-122
Mtdh	4.9073e-19	0.487109	0.701	0.303	7.09105e-15
Ly6c1	5.71861e-09	0.486931	0.664	0.406	8.2634e-05
Pten	6.92796e-24	0.486844	0.445	0.132	1.00109e-19
Eif3d	1.80932e-24	0.48669	0.672	0.243	2.61447e-20
Ggt5	5.30912e-112	0.484094	0.299	0.013	7.67169e-108
Arl6ip1	1.11518e-23	0.483171	0.562	0.189	1.61143e-19
Rps16	3.93352e-20	0.482928	0.964	0.677	5.68393e-16
Ar	4.23542e-37	0.48248	0.336	0.057	6.12018e-33
Degs1	2.99227e-18	0.482168	0.599	0.248	4.32383e-14
Plod3	6.22137e-38	0.481801	0.307	0.048	8.98987e-34
Klhdc2	4.60766e-28	0.481732	0.387	0.094	6.65806e-24
Clptm1l	7.15475e-31	0.481414	0.387	0.087	1.03386e-26
Xdh	1.0228e-50	0.480806	0.321	0.042	1.47795e-46
Sh3glb1	6.6409e-19	0.480745	0.708	0.315	9.59611e-15
Sar1a	2.87532e-26	0.479386	0.555	0.175	4.15483e-22
Dpysl2	8.77179e-36	0.478958	0.299	0.049	1.26752e-31
Pcdh19	2.3725e-89	0.478757	0.248	0.012	3.42826e-85
Dnpep	5.70263e-25	0.478741	0.35	0.084	8.2403e-21
Gas5	1.16427e-16	0.47843	0.861	0.495	1.68237e-12
Rps21	1.54804e-18	0.477935	0.949	0.709	2.23692e-14
Ctsd	6.37116e-21	0.477341	0.708	0.3	9.20632e-17
Nfia	2.0776e-19	0.477043	0.613	0.247	3.00214e-15
Sptan1	3.08148e-18	0.477004	0.467	0.169	4.45274e-14
Fap	8.18681e-40	0.476891	0.175	0.015	1.18299e-35
Myo1b	1.19283e-35	0.476656	0.314	0.052	1.72364e-31
Wipi1	5.30713e-39	0.476345	0.314	0.049	7.6688e-35
Fxyd6	2.86977e-77	0.476032	0.321	0.027	4.14682e-73
Nfe2l2	9.36591e-22	0.474607	0.46	0.143	1.35337e-17
Selenom	5.53805e-15	0.474105	0.905	0.589	8.00248e-11
Nenf	2.69654e-16	0.474089	0.788	0.401	3.89651e-12
Sdc3	2.40665e-30	0.473714	0.292	0.054	3.47761e-26
AW112010	1.70957e-21	0.47345	0.38	0.113	2.47032e-17
Wasl	7.46643e-28	0.473216	0.416	0.105	1.0789e-23
Psap	4.18435e-26	0.472991	0.679	0.242	6.04638e-22
Rps26	4.4919e-19	0.472562	0.978	0.786	6.49079e-15
Thsd7a	1.31038e-68	0.471583	0.219	0.013	1.89349e-64
Gnai3	1.64434e-21	0.471358	0.445	0.14	2.37607e-17
Psmb10	3.6111e-30	0.471059	0.416	0.099	5.21804e-26
Timp3	3.55984e-08	0.470597	0.839	0.604	0.000514397
Serinc1	8.31443e-16	0.470225	0.723	0.349	1.20143e-11
Comt	2.80385e-27	0.469463	0.606	0.195	4.05157e-23
B4galt1	5.6355e-52	0.469288	0.358	0.048	8.14329e-48
Nucb2	1.40525e-54	0.46846	0.277	0.029	2.03059e-50
Rhoc	1.18562e-18	0.468423	0.759	0.338	1.71323e-14
Cast	3.10714e-20	0.467859	0.555	0.202	4.48982e-16
Rpl19	8.12778e-19	0.467858	0.942	0.653	1.17446e-14
Cyp2d22	6.14342e-39	0.467472	0.212	0.023	8.87724e-35
Magt1	4.69498e-23	0.46742	0.255	0.052	6.78425e-19
Arl1	4.94093e-16	0.467413	0.533	0.224	7.13964e-12
Tnks1bp1	5.42942e-20	0.467241	0.263	0.062	7.84551e-16
Rem1	1.73781e-61	0.466134	0.197	0.011	2.51114e-57
Lysmd2	1.0941e-37	0.464888	0.277	0.041	1.58097e-33
Rpl23a	1.42876e-18	0.464531	0.956	0.698	2.06456e-14
Tm9sf2	2.27776e-21	0.464036	0.533	0.186	3.29136e-17
Bmper	8.26472e-125	0.463557	0.241	0.006	1.19425e-120
Cuta	1.17518e-14	0.463447	0.54	0.232	1.69813e-10
Slit3	2.24729e-25	0.463367	0.336	0.079	3.24733e-21
Ctsb	2.50784e-15	0.463229	0.839	0.435	3.62383e-11
Eif3h	7.27415e-20	0.463031	0.745	0.329	1.05111e-15
Gstm5	6.69776e-16	0.461567	0.299	0.091	9.67827e-12
Hdlbp	1.51113e-15	0.461405	0.577	0.253	2.18358e-11
Psip1	2.71385e-19	0.460825	0.394	0.123	3.92151e-15
Rpl29	3.43137e-17	0.460639	0.891	0.513	4.95833e-13
Ggh	4.78688e-24	0.46062	0.387	0.105	6.91704e-20
Rpl14	1.05478e-20	0.459909	0.964	0.791	1.52416e-16
Nck1	1.03114e-22	0.458507	0.285	0.065	1.48999e-18
Spag9	4.07524e-29	0.457746	0.467	0.122	5.88873e-25
Lipa	8.63186e-47	0.457594	0.314	0.042	1.2473e-42
Pds5b	8.75464e-18	0.45746	0.35	0.105	1.26505e-13
Zfand5	2.52294e-22	0.456935	0.504	0.159	3.64564e-18
Copb1	3.92427e-27	0.456846	0.569	0.173	5.67057e-23
Daam1	1.04652e-16	0.456671	0.292	0.085	1.51222e-12
Ywhab	3.16723e-14	0.456656	0.861	0.466	4.57664e-10
Ppp2r1a	2.06527e-23	0.456311	0.606	0.21	2.98431e-19
Cdv3	1.81164e-32	0.456264	0.38	0.081	2.61782e-28
Canx	1.98214e-18	0.455558	0.737	0.333	2.86419e-14
Antxr1	1.51639e-20	0.455041	0.343	0.094	2.19119e-16
Nckap1	7.91692e-21	0.454913	0.409	0.123	1.144e-16
Tgfbr3	3.98445e-30	0.454129	0.416	0.098	5.75753e-26
Rnf13	4.39987e-18	0.453963	0.35	0.103	6.35782e-14
2022-09-11	3.80028e-24	0.453786	0.474	0.14	5.49141e-20
Abca9	5.00045e-113	0.453258	0.27	0.01	7.22565e-109
Tns2	1.40426e-17	0.451819	0.489	0.184	2.02916e-13
Ctdsp2	1.94737e-21	0.451034	0.46	0.148	2.81395e-17
Sh3bp5	9.72115e-90	0.450389	0.277	0.016	1.40471e-85
Tmed7	1.02881e-31	0.450332	0.358	0.074	1.48662e-27
Cd55	1.69022e-100	0.450146	0.336	0.021	2.44237e-96
Taf10	1.16084e-21	0.448862	0.416	0.127	1.67742e-17
C1qtnf2	2.47898e-18	0.448053	0.38	0.122	3.58212e-14
Eng	4.61578e-36	0.447529	0.453	0.102	6.6698e-32
Scand1	8.97016e-25	0.445629	0.584	0.192	1.29619e-20
Raph1	9.42188e-36	0.444642	0.27	0.04	1.36146e-31
Sec63	2.25239e-33	0.444566	0.504	0.124	3.25471e-29
Eid1	3.9221e-22	0.444449	0.504	0.167	5.66743e-18
Kmt2e	8.46997e-19	0.444357	0.635	0.262	1.22391e-14
Lrpap1	3.88925e-19	0.443812	0.533	0.197	5.61996e-15
Copz2	4.59343e-16	0.443734	0.599	0.258	6.6375e-12
Rpl5	1.32019e-17	0.442653	0.861	0.45	1.90768e-13
Osr1	6.30634e-24	0.442183	0.197	0.033	9.11266e-20
Tubb2a	1.96442e-30	0.442046	0.277	0.05	2.83859e-26
Arl13b	1.78433e-23	0.441518	0.321	0.075	2.57836e-19
Fabp5	2.31434e-86	0.44101	0.453	0.045	3.34423e-82
Myoc	1.49662e-51	0.439594	0.153	0.008	2.16261e-47
2410006H16Rik	2.24638e-23	0.439425	0.584	0.195	3.24602e-19
Tceal9	3.41427e-16	0.439235	0.745	0.342	4.93362e-12
Sppl2a	1.67568e-18	0.439227	0.372	0.116	2.42136e-14
Art4	7.30362e-16	0.438867	0.234	0.06	1.05537e-11
Arhgap42	6.23221e-54	0.438042	0.219	0.017	9.00555e-50
Sp3	1.53031e-28	0.437185	0.409	0.099	2.2113e-24
Rdx	6.06882e-22	0.435666	0.584	0.207	8.76944e-18
Frmd6	2.1513e-23	0.434576	0.27	0.058	3.10862e-19
Notch3	2.00548e-15	0.433885	0.577	0.236	2.89792e-11
Tek	5.01559e-47	0.433638	0.328	0.047	7.24752e-43
Emilin1	1.84132e-22	0.432906	0.38	0.105	2.66071e-18
Golph3	9.0826e-25	0.43281	0.365	0.092	1.31244e-20
Tnfaip6	9.28224e-60	0.432483	0.197	0.012	1.34128e-55
Tubb6	1.43782e-32	0.432069	0.314	0.058	2.07765e-28
Arpc1a	8.67707e-21	0.431773	0.547	0.193	1.25384e-16
Tm4sf1	1.24609e-13	0.431616	0.883	0.542	1.80061e-09
Mia3	1.57859e-23	0.430748	0.358	0.091	2.28107e-19
Hsd17b11	2.33828e-25	0.43017	0.372	0.093	3.37881e-21
Sp100	2.19163e-63	0.430127	0.328	0.035	3.1669e-59
Glul	9.38866e-21	0.429113	0.489	0.161	1.35666e-16
Rab14	1.11847e-25	0.42901	0.723	0.255	1.61619e-21
Snai1	3.17572e-91	0.428914	0.182	0.005	4.58892e-87
Tmem234	7.82909e-17	0.428589	0.599	0.243	1.1313e-12
Mgat2	1.7581e-30	0.428227	0.307	0.058	2.54045e-26
Sulf2	1.20148e-31	0.427991	0.263	0.043	1.73613e-27
Hmgcs2	5.11973e-11	0.427623	0.241	0.083	7.39801e-07
Top1	2.18646e-24	0.42674	0.54	0.17	3.15944e-20
Glud1	9.4375e-22	0.426692	0.474	0.15	1.36372e-17
Cbfa2t3	1.16986e-33	0.426589	0.299	0.05	1.69044e-29
Ssr1	1.22998e-17	0.426568	0.365	0.115	1.77732e-13
Gnai2	1.31212e-18	0.425651	0.818	0.364	1.89602e-14
Rnh1	1.28769e-19	0.424736	0.511	0.178	1.86072e-15
Nfkbia	6.51876e-19	0.424323	0.686	0.283	9.41961e-15
Eif1b	2.43319e-15	0.423972	0.518	0.212	3.51596e-11
Rasd1	0.00548108	0.422868	0.372	0.279	1
Zc3h15	2.41896e-22	0.422495	0.496	0.159	3.49539e-18
Mycbp2	6.07063e-24	0.422339	0.299	0.068	8.77206e-20
Eef1b2	1.52788e-15	0.421872	0.796	0.398	2.20778e-11
Scd2	4.11032e-18	0.420983	0.358	0.112	5.93942e-14
Bmyc	1.52509e-15	0.420123	0.263	0.074	2.20375e-11
Cct2	6.97182e-18	0.419749	0.511	0.194	1.00743e-13
B3gnt9	5.38351e-50	0.419597	0.219	0.019	7.77917e-46
Rps27a	3.1954e-17	0.419455	0.978	0.789	4.61736e-13
Ddr2	1.18227e-21	0.419252	0.431	0.132	1.70838e-17
Bhlhe40	1.02813e-35	0.419183	0.292	0.046	1.48565e-31
Olfml2b	1.43804e-16	0.418453	0.255	0.069	2.07796e-12
Efemp2	7.74992e-16	0.41843	0.445	0.17	1.11986e-11
Hlf	4.39549e-17	0.418406	0.241	0.06	6.35148e-13
Hspa1a	8.2539e-18	0.417856	0.65	0.269	1.19269e-13
Ebf2	3.60456e-24	0.417728	0.307	0.067	5.20858e-20
Irf9	2.79961e-19	0.417558	0.197	0.038	4.04544e-15
Lmna	2.58098e-17	0.417026	0.693	0.31	3.72952e-13
Cmklr1	1.09486e-64	0.416774	0.27	0.022	1.58207e-60
Cltb	1.0369e-14	0.416356	0.504	0.208	1.49832e-10
Cd248	4.65511e-41	0.415936	0.299	0.042	6.72663e-37
Pea15a	1.43095e-15	0.41537	0.467	0.175	2.06772e-11
Gucy1b1	9.47003e-11	0.415166	0.708	0.384	1.36842e-06
Nid2	3.61715e-68	0.414731	0.263	0.019	5.22678e-64
Tmed2	2.30688e-14	0.414717	0.438	0.17	3.33344e-10
Slc39a13	1.51496e-18	0.413759	0.241	0.057	2.18912e-14
Hexa	1.78772e-43	0.412901	0.358	0.058	2.58326e-39
Ubl3	1.5151e-15	0.412528	0.372	0.126	2.18933e-11
Txndc17	5.25759e-15	0.410839	0.715	0.332	7.59721e-11
Smad7	9.46045e-18	0.410751	0.299	0.084	1.36703e-13
Txndc12	1.75781e-23	0.410338	0.336	0.081	2.54003e-19
Mdk	1.51542e-25	0.410006	0.139	0.015	2.18978e-21
Ephx3	5.56989e-69	0.409919	0.234	0.014	8.0485e-65
2022-09-07	6.79825e-13	0.4099	0.92	0.631	9.82347e-09
Tkt	6.50814e-26	0.409559	0.445	0.121	9.40426e-22
Loxl3	1.67897e-24	0.40926	0.197	0.031	2.42611e-20
Parva	1.98738e-14	0.40846	0.453	0.184	2.87176e-10
Cpd	1.49059e-32	0.407752	0.299	0.052	2.15391e-28
Fam102b	3.0074e-33	0.407185	0.241	0.035	4.3457e-29
Arcn1	8.31426e-17	0.406852	0.526	0.206	1.20141e-12
Nrxn2	3.42339e-74	0.406492	0.153	0.004	4.9468e-70
Gpc6	4.03355e-19	0.406409	0.27	0.067	5.82848e-15
Znrd1	5.29297e-17	0.406089	0.358	0.112	7.64834e-13
Phldb1	2.03664e-32	0.406084	0.212	0.028	2.94294e-28
Snrpb	5.42219e-19	0.405742	0.759	0.334	7.83507e-15
Ddost	9.46053e-22	0.405227	0.518	0.174	1.36705e-17
Acaa2	5.45272e-20	0.405191	0.453	0.144	7.87918e-16
Gm14005	6.22289e-14	0.404751	0.226	0.061	8.99207e-10
Arfgap3	5.22963e-32	0.404385	0.241	0.036	7.55681e-28
Emc7	1.2323e-15	0.404007	0.628	0.282	1.78068e-11
Zbtb16	1.43147e-32	0.403989	0.285	0.048	2.06847e-28
Vezf1	9.55746e-15	0.403956	0.445	0.173	1.38105e-10
Tcf25	2.38723e-14	0.403473	0.54	0.24	3.44954e-10
Chpf	2.78521e-27	0.403011	0.27	0.051	4.02463e-23
Fut11	3.35344e-14	0.402829	0.161	0.035	4.84572e-10
Pabpc1	5.3284e-13	0.402523	0.891	0.559	7.69954e-09
Clmp	1.03601e-36	0.40234	0.219	0.026	1.49703e-32
Kcnt2	1.34156e-52	0.402296	0.19	0.013	1.93855e-48
Hnrnpm	1.12428e-19	0.402251	0.672	0.269	1.62458e-15
Hnrnpa2b1	4.25702e-15	0.402217	0.883	0.511	6.1514e-11
Grina	2.1106e-44	0.402125	0.467	0.088	3.04982e-40
Rpl3	6.387e-13	0.401599	0.832	0.507	9.22921e-09
Eprs	1.32917e-17	0.40116	0.423	0.141	1.92066e-13
Zfp385a	1.2953e-94	0.400759	0.255	0.011	1.87171e-90
Plod2	9.55449e-16	0.400709	0.226	0.058	1.38062e-11
Dtx3	7.39729e-19	0.400367	0.307	0.083	1.06891e-14
Hn1	8.70069e-37	0.400249	0.314	0.052	1.25725e-32
Mfsd5	1.12183e-33	0.400143	0.248	0.036	1.62104e-29
Rps3a1	3.52508e-14	0.399894	0.942	0.718	5.09374e-10
Itgbl1	2.62452e-13	0.399661	0.175	0.044	3.79243e-09
Dram1	3.38578e-51	0.399541	0.19	0.013	4.89245e-47
Eif4g1	5.22864e-17	0.398235	0.423	0.149	7.55538e-13
Bfar	1.82482e-16	0.398225	0.285	0.081	2.63686e-12
Zfp664	3.36139e-17	0.397774	0.321	0.095	4.85721e-13
Pld3	1.55115e-30	0.397659	0.263	0.045	2.24141e-26
Dubr	2.73586e-14	0.395534	0.299	0.095	3.95332e-10
2022-03-05	2.05819e-23	0.395342	0.365	0.095	2.97408e-19
Gm13889	9.84931e-06	0.395278	0.672	0.439	0.142323
Dclk1	4.7965e-27	0.395216	0.175	0.023	6.93094e-23
Hp1bp3	8.23463e-15	0.394704	0.672	0.301	1.1899e-10
Cmtm7	6.68933e-39	0.394674	0.307	0.047	9.66608e-35
Trim56	1.28642e-28	0.394266	0.401	0.095	1.85888e-24
Eef1d	2.84893e-13	0.394033	0.65	0.324	4.11671e-09
Rpl10a	2.06835e-13	0.393022	0.876	0.536	2.98877e-09
Gata6	1.0865e-31	0.392914	0.226	0.032	1.57e-27
Il33	6.53647e-101	0.392828	0.241	0.009	9.44519e-97
Hars	2.83022e-18	0.39282	0.343	0.102	4.08967e-14
Adcy3	7.36164e-38	0.392561	0.219	0.025	1.06376e-33
Scn1b	8.77757e-32	0.391739	0.27	0.044	1.26836e-27
Pmepa1	3.71539e-11	0.390852	0.409	0.18	5.36873e-07
Maob	6.40754e-27	0.390541	0.175	0.023	9.25889e-23
Lrrc17	9.25874e-27	0.390094	0.263	0.049	1.33789e-22
Ssb	2.57043e-16	0.389886	0.686	0.303	3.71428e-12
Vasn	1.48223e-16	0.389253	0.336	0.107	2.14182e-12
Erlin1	5.6069e-34	0.388835	0.226	0.03	8.10197e-30
Rhoq	3.07164e-14	0.38805	0.336	0.117	4.43852e-10
Reep3	1.11584e-13	0.387935	0.474	0.198	1.61239e-09
Add1	1.9227e-17	0.38792	0.409	0.139	2.7783e-13
Snx6	5.42765e-19	0.387727	0.496	0.172	7.84296e-15
Pcbp2	9.70572e-13	0.387644	0.788	0.429	1.40248e-08
Arhgap21	1.17306e-34	0.387022	0.212	0.026	1.69507e-30
Tsen34	1.63977e-16	0.386994	0.416	0.147	2.36946e-12
Mpv17	1.38564e-19	0.386956	0.431	0.137	2.00225e-15
Rpl31	8.4186e-16	0.386908	0.956	0.748	1.21649e-11
Ube2z	2.80457e-16	0.386867	0.204	0.047	4.0526e-12
Ctbp1	1.55221e-19	0.386834	0.409	0.128	2.24294e-15
Clint1	6.46897e-23	0.386524	0.423	0.12	9.34767e-19
Srsf9	1.5588e-19	0.38617	0.336	0.094	2.25247e-15
Tgoln1	6.21905e-22	0.385976	0.453	0.138	8.98652e-18
Prdx6	6.48918e-15	0.385963	0.467	0.182	9.37686e-11
Gnl3	6.87442e-18	0.385683	0.299	0.081	9.93353e-14
Cmtm3	6.87321e-87	0.385535	0.277	0.016	9.93178e-83
Prrc2c	1.46247e-19	0.385525	0.555	0.199	2.11327e-15
Hook3	5.06819e-25	0.385121	0.489	0.141	7.32354e-21
Fmo1	1.67881e-38	0.384611	0.234	0.029	2.42587e-34
Rab12	2.05821e-11	0.384593	0.328	0.126	2.97411e-07
Xaf1	3.09125e-21	0.384574	0.307	0.075	4.46686e-17
Smc6	2.96514e-18	0.384006	0.511	0.182	4.28463e-14
Hsp90ab1	6.06018e-13	0.383906	0.949	0.676	8.75696e-09
Cdc42	2.30802e-12	0.383459	0.905	0.519	3.33509e-08
Wipf1	1.12615e-34	0.38306	0.234	0.031	1.62729e-30
Fam124a	4.93392e-26	0.382892	0.175	0.024	7.12951e-22
Angptl4	9.29064e-44	0.382863	0.168	0.012	1.3425e-39
Rpn1	1.31297e-25	0.382678	0.423	0.111	1.89724e-21
Emp2	9.17036e-16	0.382177	0.299	0.092	1.32512e-11
Cyp20a1	2.40552e-34	0.381748	0.314	0.054	3.47598e-30
Rnft1	5.00192e-15	0.381721	0.292	0.088	7.22778e-11
Plpp1	3.85789e-17	0.381607	0.467	0.173	5.57466e-13
Sdf2	8.20774e-21	0.38148	0.423	0.13	1.18602e-16
Ilk	3.17197e-13	0.38107	0.825	0.441	4.58349e-09
Twsg1	3.65053e-14	0.380987	0.394	0.148	5.27501e-10
Gulp1	1.24764e-22	0.380678	0.219	0.04	1.80284e-18
Vit	3.64329e-49	0.380651	0.19	0.014	5.26455e-45
Ubtf	5.2041e-23	0.380459	0.431	0.125	7.51992e-19
Ybx3	4.0483e-21	0.380439	0.474	0.154	5.84979e-17
Rnf10	5.88567e-13	0.37988	0.489	0.214	8.5048e-09
Dnajc10	1.00991e-16	0.379764	0.445	0.16	1.45932e-12
Art3	1.58483e-14	0.379684	0.372	0.128	2.29008e-10
Zcchc14	1.02947e-24	0.379608	0.234	0.042	1.48759e-20
Pon3	3.2107e-19	0.379114	0.394	0.123	4.63946e-15
Rpl21	1.04607e-12	0.379001	0.956	0.792	1.51157e-08
Hexim1	1.75209e-13	0.378267	0.35	0.124	2.53177e-09
Slco3a1	1.96258e-33	0.378265	0.285	0.046	2.83592e-29
Zeb2	7.00523e-16	0.378211	0.467	0.173	1.01226e-11
Asph	2.22503e-13	0.37814	0.453	0.183	3.21517e-09
Scfd1	1.98266e-15	0.377829	0.365	0.121	2.86494e-11
Clcn4	4.69104e-21	0.377503	0.328	0.086	6.77855e-17
Laptm4b	1.74881e-21	0.376963	0.263	0.058	2.52704e-17
Zfp36l1	6.49767e-17	0.376837	0.62	0.255	9.38914e-13
Nsg1	1.98041e-54	0.376367	0.161	0.008	2.86169e-50
Ctdspl	1.73642e-06	0.376334	0.175	0.068	0.0250912
Ugp2	4.75428e-15	0.376313	0.584	0.246	6.86994e-11
Svep1	1.51713e-104	0.376227	0.248	0.009	2.19226e-100
Trpc4ap	3.23909e-21	0.376209	0.226	0.045	4.68048e-17
Sec61a1	2.87836e-24	0.376179	0.321	0.074	4.15924e-20
Dad1	4.81519e-15	0.376171	0.883	0.483	6.95794e-11
Eif4g3	1.13168e-30	0.376069	0.35	0.072	1.63527e-26
Gorasp2	5.90357e-19	0.375993	0.372	0.112	8.53065e-15
Rpl26	1.75073e-13	0.375677	0.949	0.778	2.52981e-09
Rtf1	6.36675e-20	0.374691	0.394	0.119	9.19995e-16
Ncoa7	1.45007e-18	0.374614	0.248	0.059	2.09535e-14
Cnih1	3.91374e-14	0.374487	0.423	0.163	5.65535e-10
Gem	1.35034e-15	0.374275	0.277	0.079	1.95124e-11
Klf6	2.48531e-16	0.373886	0.664	0.286	3.59127e-12
Eif4ebp1	2.84919e-16	0.37386	0.504	0.198	4.11709e-12
Capn2	3.60045e-14	0.373467	0.423	0.163	5.20264e-10
Cbx5	5.4825e-14	0.372936	0.445	0.173	7.92221e-10
Frzb	1.66189e-76	0.372741	0.197	0.008	2.40143e-72
Tmem30a	7.9626e-20	0.372463	0.526	0.185	1.1506e-15
Glt8d1	6.08463e-18	0.372366	0.234	0.055	8.79229e-14
Arf1	9.97409e-12	0.371982	0.745	0.406	1.44126e-07
Jkamp	5.4883e-14	0.371029	0.255	0.076	7.9306e-10
Bmp4	3.95278e-66	0.37083	0.197	0.01	5.71176e-62
Gypc	4.10544e-23	0.370651	0.234	0.044	5.93235e-19
Ivns1abp	5.97794e-35	0.37064	0.248	0.035	8.63812e-31
Rps11	2.57918e-14	0.370491	0.956	0.721	3.72691e-10
Eef1g	4.39742e-15	0.370466	0.701	0.333	6.35427e-11
9530068E07Rik	7.37776e-13	0.370375	0.38	0.143	1.06609e-08
Ctla2a	1.98242e-08	0.370276	0.131	0.036	0.000286459
Hyi	1.8317e-12	0.369334	0.19	0.051	2.6468e-08
Atrx	2.90231e-14	0.369241	0.489	0.198	4.19383e-10
Kdelc2	1.86324e-27	0.368936	0.314	0.065	2.69238e-23
Sfr1	7.63411e-13	0.368521	0.737	0.386	1.10313e-08
Olfm1	1.50346e-29	0.368303	0.241	0.038	2.1725e-25
Gfpt2	8.9538e-54	0.368269	0.241	0.022	1.29382e-49
Adamts1	2.18685e-09	0.368185	0.752	0.439	3.16e-05
Klf7	2.07522e-19	0.368162	0.38	0.113	2.9987e-15
Lamtor1	3.77085e-14	0.368099	0.365	0.13	5.44888e-10
Sec61b	3.6945e-11	0.367395	0.613	0.308	5.33855e-07
Cdk4	5.52273e-16	0.36726	0.394	0.137	7.98035e-12
Pltp	2.14687e-70	0.367185	0.445	0.058	3.10222e-66
Mme	1.42364e-67	0.367171	0.168	0.007	2.05716e-63
Smurf1	8.23971e-05	0.367153	0.117	0.044	1
Rela	6.16534e-11	0.367001	0.234	0.077	8.90891e-07
Arhgdia	3.37259e-17	0.366649	0.65	0.273	4.8734e-13
Nisch	4.5563e-17	0.366568	0.372	0.118	6.58385e-13
Tcn2	7.4443e-44	0.36624	0.358	0.055	1.0757e-39
Fam26e	2.3691e-13	0.366145	0.204	0.056	3.42335e-09
Gadd45b	4.43252e-08	0.365992	0.35	0.162	0.000640499
Cebpz	3.15751e-18	0.365332	0.277	0.071	4.56261e-14
Ubqln2	1.67761e-26	0.364794	0.299	0.06	2.42415e-22
Armcx2	6.971e-19	0.364605	0.175	0.032	1.00731e-14
Scrn1	5.42455e-33	0.36457	0.197	0.023	7.83848e-29
Etv1	4.70036e-20	0.364446	0.255	0.057	6.79203e-16
Gsk3b	3.2602e-14	0.364194	0.504	0.208	4.71099e-10
Ebf1	1.43326e-12	0.364184	0.555	0.257	2.07105e-08
Eif3c	6.92534e-14	0.363836	0.635	0.291	1.00071e-09
Uba1	5.74887e-17	0.363512	0.445	0.158	8.30711e-13
Dennd2a	2.3714e-68	0.363473	0.161	0.006	3.42667e-64
Lats2-2	7.36121e-16	0.363393	0.248	0.065	1.06369e-11
Tm7sf3	8.39571e-21	0.363099	0.248	0.054	1.21318e-16
Rpl4	1.5483e-14	0.362896	0.978	0.795	2.23729e-10
Cys1	9.02185e-14	0.362788	0.234	0.066	1.30366e-09
Aaed1	7.65271e-15	0.362499	0.599	0.261	1.10582e-10
Ifi203	1.15543e-52	0.362485	0.35	0.045	1.66959e-48
Il17d	7.24875e-85	0.361984	0.241	0.012	1.04744e-80
Hnrnpab	9.47043e-15	0.361803	0.642	0.293	1.36848e-10
Mfsd10	1.84274e-21	0.361474	0.175	0.029	2.66276e-17
Igsf3	1.09617e-39	0.361318	0.182	0.017	1.58396e-35
Lasp1	2.90948e-32	0.360766	0.197	0.024	4.2042e-28
Tnfaip2	2.58065e-105	0.36033	0.241	0.008	3.72903e-101
Glrx5	8.53205e-17	0.360229	0.518	0.2	1.23288e-12
Anxa6	6.65924e-12	0.359623	0.504	0.226	9.6226e-08
Ppp3cb	2.2142e-16	0.359539	0.365	0.121	3.19952e-12
Hint1	2.14455e-10	0.359503	0.839	0.517	3.09887e-06
Snx3	8.25016e-15	0.359378	0.752	0.356	1.19215e-10
Pgrmc2	1.86936e-22	0.359249	0.38	0.102	2.70122e-18
Dnajb11	4.19749e-20	0.35923	0.35	0.099	6.06538e-16
Vwa5a	2.36145e-16	0.359161	0.328	0.102	3.4123e-12
Pxdn	1.34617e-19	0.359074	0.234	0.051	1.94521e-15
Phlda3	4.20957e-16	0.359039	0.526	0.206	6.08283e-12
Ift27	8.21465e-17	0.358993	0.343	0.105	1.18702e-12
Dirc2	1.8447e-15	0.358563	0.394	0.136	2.66559e-11
Gns	6.52549e-19	0.358556	0.401	0.126	9.42934e-15
Tmem109	3.35219e-15	0.358507	0.474	0.185	4.84391e-11
Fndc1	6.71515e-41	0.358021	0.182	0.016	9.70339e-37
Mrap	5.61515e-98	0.357918	0.146	0.002	8.11389e-94
Spry2	1.30668e-22	0.357532	0.161	0.023	1.88815e-18
Tspan31	1.12053e-18	0.357061	0.423	0.136	1.61917e-14
Cisd2	1.79734e-19	0.356378	0.394	0.119	2.59716e-15
Uap1	2.54706e-23	0.356227	0.263	0.055	3.6805e-19
Fndc3a	2.65493e-21	0.356178	0.241	0.051	3.83638e-17
Anapc5	2.21954e-15	0.355956	0.431	0.159	3.20723e-11
Abhd14a	3.85995e-21	0.355117	0.248	0.053	5.57763e-17
Serp1	3.83408e-15	0.354736	0.467	0.171	5.54024e-11
Ptpra	2.44542e-23	0.354224	0.445	0.128	3.53364e-19
D630033O11Rik	1.03426e-53	0.353606	0.117	0.004	1.49451e-49
Thra	1.26209e-14	0.353439	0.628	0.281	1.82371e-10
Paics	2.18213e-16	0.353317	0.453	0.163	3.15318e-12
Cyba	5.29246e-21	0.353273	0.679	0.257	7.6476e-17
Igsf10	3.25778e-80	0.353075	0.182	0.006	4.7075e-76
Atf4	3.51066e-16	0.352938	0.453	0.166	5.0729e-12
Man1a2	2.30211e-20	0.352888	0.263	0.06	3.32655e-16
Ak3	6.48557e-14	0.35288	0.336	0.114	9.37165e-10
Zfas1	5.34965e-20	0.352741	0.358	0.1	7.73024e-16
2022-03-02	1.24594e-14	0.352379	0.343	0.115	1.80038e-10
Yif1a	7.58692e-12	0.352111	0.365	0.143	1.09631e-07
Ppp3ca	4.86083e-24	0.351423	0.292	0.063	7.0239e-20
Rcn2	7.02164e-13	0.350958	0.453	0.191	1.01463e-08
Mettl9	1.30879e-20	0.350859	0.321	0.083	1.8912e-16
Trip10	9.91986e-21	0.350524	0.343	0.092	1.43342e-16
Creb3	1.07783e-16	0.350373	0.372	0.12	1.55746e-12
Rbm39	8.15801e-13	0.349955	0.803	0.422	1.17883e-08
Gnb1	4.27771e-17	0.349931	0.526	0.199	6.18129e-13
Rbm28	1.75775e-21	0.349443	0.234	0.047	2.53994e-17
Slco2b1	8.66233e-51	0.349348	0.168	0.01	1.25171e-46
Hnrnpu	3.2614e-14	0.3492	0.62	0.278	4.71273e-10
Akt1	6.65263e-19	0.348882	0.321	0.088	9.61305e-15
Ldha	8.84936e-14	0.348746	0.745	0.369	1.27873e-09
Emc10	1.38295e-16	0.348735	0.445	0.16	1.99836e-12
Plekhg2	2.77815e-21	0.348707	0.248	0.053	4.01443e-17
Tubb5	2.59818e-14	0.348703	0.584	0.252	3.75437e-10
Slc39a10	1.10885e-16	0.348576	0.182	0.037	1.60229e-12
Myh9	4.92582e-16	0.348511	0.372	0.125	7.11781e-12
Tmx3	5.8884e-20	0.348416	0.35	0.098	8.50874e-16
Rhog	9.0477e-37	0.347762	0.35	0.062	1.30739e-32
Tmem140	1.27575e-28	0.347297	0.35	0.076	1.84346e-24
Rps18	1.4869e-11	0.347066	0.964	0.776	2.14857e-07
Scpep1	1.08856e-16	0.346406	0.35	0.112	1.57298e-12
Prg4	2.35567e-17	0.346139	0.212	0.051	3.40394e-13
Plin3	7.44555e-22	0.346134	0.321	0.079	1.07588e-17
Prkcsh	2.16708e-17	0.345681	0.292	0.081	3.13144e-13
Kazald1	7.26461e-15	0.345555	0.19	0.045	1.04974e-10
Ganab	4.87628e-22	0.345295	0.241	0.049	7.04622e-18
Pon2	7.73551e-22	0.344955	0.394	0.111	1.11778e-17
Cdkn1b	1.51439e-20	0.344798	0.46	0.146	2.18829e-16
Mrfap1	1.42431e-13	0.344662	0.599	0.268	2.05813e-09
Gspt1	1.54176e-17	0.344637	0.387	0.123	2.22784e-13
Bax	9.0154e-15	0.344455	0.409	0.143	1.30272e-10
Mpdz	3.27043e-18	0.344412	0.255	0.063	4.72578e-14
Kdm2a	2.60907e-23	0.344268	0.248	0.049	3.7701e-19
Lmbrd1	5.70366e-18	0.344225	0.277	0.072	8.24179e-14
Pcdh18	6.75202e-24	0.344046	0.212	0.036	9.75667e-20
Ppl	1.82613e-80	0.343916	0.175	0.006	2.63876e-76
Tfpi	5.85459e-25	0.343733	0.241	0.044	8.45988e-21
Rtn3	1.88106e-16	0.343557	0.555	0.214	2.71813e-12
Ppp1ca	7.09239e-14	0.34339	0.679	0.323	1.02485e-09
Rpl36a	2.10757e-11	0.342986	0.92	0.649	3.04544e-07
Plxnb2	1.96097e-33	0.34297	0.343	0.064	2.8336e-29
Akap13	1.98638e-22	0.342703	0.343	0.087	2.87032e-18
Fam20c	1.02447e-39	0.342618	0.161	0.013	1.48036e-35
Psen1	5.90253e-43	0.342286	0.263	0.032	8.52916e-39
Tor1b	4.77889e-28	0.341973	0.358	0.079	6.9055e-24
Ccng2	5.78826e-66	0.34188	0.226	0.014	8.36403e-62
Lsamp	1.8067e-118	0.341819	0.204	0.004	2.61069e-114
H2-T22	1.82012e-23	0.341761	0.292	0.065	2.63007e-19
Rab1	1.64539e-12	0.341707	0.628	0.296	2.37759e-08
Evc	4.85016e-21	0.341537	0.161	0.024	7.00849e-17
Cdkn2c	6.38762e-16	0.34148	0.277	0.078	9.23011e-12
Saysd1	8.65785e-18	0.341375	0.219	0.049	1.25106e-13
Arhgap24	1.10361e-23	0.341341	0.226	0.041	1.59471e-19
Zfp703	1.76522e-17	0.341051	0.204	0.044	2.55075e-13
Plod1	2.05e-39	0.340982	0.328	0.051	2.96225e-35
Aida	3.74515e-18	0.340965	0.277	0.071	5.41175e-14
Brip1os	4.09647e-24	0.340916	0.241	0.045	5.9194e-20
Fads3	5.86767e-15	0.340852	0.285	0.086	8.47878e-11
Ldb1	3.6931e-21	0.340729	0.248	0.053	5.33653e-17
Srsf2	1.00145e-19	0.340629	0.431	0.133	1.4471e-15
Ddb1	6.55009e-21	0.340621	0.416	0.124	9.46488e-17
Cd151	2.68387e-12	0.340618	0.613	0.286	3.87819e-08
Rer1	1.74701e-15	0.340398	0.555	0.227	2.52443e-11
Enpp6	6.26287e-33	0.340219	0.124	0.009	9.04985e-29
Fth1	1.72652e-14	0.340092	0.971	0.948	2.49482e-10
Dtnbp1	9.45817e-21	0.339912	0.314	0.081	1.36671e-16
Uso1	2.41155e-16	0.339788	0.263	0.071	3.48468e-12
Prpf40a	3.47243e-18	0.339709	0.467	0.158	5.01767e-14
Tbc1d2b	4.91047e-13	0.339298	0.153	0.034	7.09563e-09
Blvrb	1.41402e-21	0.338857	0.299	0.072	2.04326e-17
AI413582	1.26213e-22	0.338812	0.27	0.058	1.82377e-18
Eif4a3	3.87882e-17	0.338809	0.511	0.183	5.6049e-13
Phf11d	1.05125e-14	0.338403	0.365	0.124	1.51906e-10
Fam49a	2.03401e-58	0.338242	0.197	0.012	2.93915e-54
Atp1b3	8.39604e-14	0.338002	0.511	0.214	1.21323e-09
Bok	4.1869e-39	0.337923	0.204	0.021	6.05007e-35
Boc	4.69524e-19	0.337742	0.161	0.027	6.78463e-15
Impdh2	1.92559e-16	0.337732	0.343	0.108	2.78248e-12
Acbd3	1.75823e-19	0.337674	0.336	0.094	2.54064e-15
Chmp4b	1.08854e-16	0.337314	0.635	0.264	1.57293e-12
Plac8	7.59116e-16	0.337239	0.197	0.046	1.09692e-11
Ahnak2	1.8679e-23	0.337229	0.226	0.042	2.69911e-19
Hs3st1	3.01367e-19	0.336992	0.109	0.013	4.35475e-15
Stub1	4.43669e-17	0.336972	0.518	0.195	6.41102e-13
Itga5	6.94668e-14	0.336919	0.241	0.071	1.0038e-09
Il34	9.64641e-29	0.336849	0.153	0.016	1.39391e-24
Tor1aip2	3.94305e-16	0.335806	0.299	0.088	5.6977e-12
Evi5	4.15621e-19	0.335459	0.321	0.087	6.00573e-15
Meis2	3.18281e-14	0.335385	0.226	0.061	4.59916e-10
C1qtnf6	1.00479e-30	0.334984	0.219	0.03	1.45192e-26
Osmr	3.51484e-20	0.334747	0.321	0.084	5.07894e-16
Lzts2	1.91384e-19	0.334703	0.336	0.092	2.7655e-15
Uggt1	6.60408e-19	0.334539	0.248	0.058	9.54289e-15
Hspa13	3.09082e-25	0.334356	0.248	0.046	4.46623e-21
P4ha2	9.37368e-15	0.33402	0.219	0.056	1.3545e-10
Pura	2.90182e-15	0.333976	0.38	0.131	4.19313e-11
Vma21	3.4246e-15	0.333539	0.372	0.126	4.94854e-11
Irf2bp2	4.23703e-17	0.333293	0.314	0.089	6.12251e-13
Ackr3	4.84134e-41	0.333219	0.387	0.065	6.99574e-37
Fam173a	9.38071e-13	0.332915	0.248	0.075	1.35551e-08
Ddx17	3.81224e-18	0.332785	0.482	0.171	5.50868e-14
Eif4h	1.107e-19	0.332574	0.569	0.201	1.59961e-15
Pum1	2.60892e-15	0.332541	0.314	0.097	3.76988e-11
Jtb	1.98424e-17	0.332043	0.35	0.106	2.86722e-13
Elf2	3.17183e-18	0.331864	0.387	0.12	4.5833e-14
Rnf11	9.30906e-12	0.331198	0.46	0.195	1.34516e-07
Iigp1	0.000194465	0.33119	0.139	0.065	1
Nfat5	1.0133e-21	0.330929	0.263	0.056	1.46422e-17
Vangl1	1.6634e-16	0.330923	0.117	0.017	2.40361e-12
Ncald	2.97737e-16	0.330886	0.212	0.05	4.30229e-12
Txnrd1	3.19558e-17	0.330793	0.263	0.067	4.61761e-13
Sobp	2.71664e-16	0.330265	0.182	0.039	3.92554e-12
Glmp	1.00493e-24	0.330232	0.387	0.098	1.45212e-20
Sde2	1.48173e-15	0.330223	0.248	0.065	2.1411e-11
Med13l	7.68138e-16	0.329877	0.241	0.062	1.10996e-11
Klf3	1.15927e-20	0.32906	0.328	0.085	1.67514e-16
1600012H06Rik	2.07758e-29	0.327891	0.226	0.034	3.0021e-25
Csnk1e	1.22405e-15	0.327331	0.248	0.066	1.76875e-11
Ccnd1	1.06287e-15	0.327164	0.387	0.128	1.53585e-11
Sat1	1.33886e-12	0.32649	0.577	0.258	1.93465e-08
Psmg4	1.00078e-14	0.326415	0.314	0.098	1.44613e-10
Creld2	2.18825e-12	0.326377	0.168	0.041	3.16203e-08
Ap2s1	9.5499e-14	0.326376	0.496	0.204	1.37996e-09
Tmem205	1.44839e-20	0.326318	0.285	0.068	2.09292e-16
Trp53	7.57412e-13	0.326087	0.175	0.043	1.09446e-08
Sfxn1	8.45154e-13	0.325796	0.343	0.123	1.22125e-08
Sema5a	1.46756e-08	0.32578	0.197	0.069	0.000212062
Nfkb2	5.8826e-25	0.325437	0.226	0.039	8.50036e-21
Cpm	4.01805e-94	0.325297	0.146	0.002	5.80609e-90
Pex7	3.19012e-08	0.324799	0.124	0.033	0.000460972
Aplp2	1.26058e-13	0.324503	0.737	0.347	1.82154e-09
Mrc2	8.65637e-65	0.324255	0.197	0.011	1.25085e-60
Ip6k1	2.22572e-13	0.323963	0.219	0.061	3.21617e-09
Sys1	5.86039e-17	0.323945	0.328	0.097	8.46826e-13
Tbc1d20	3.64137e-20	0.323775	0.285	0.068	5.26178e-16
Rap2a	4.53704e-44	0.323284	0.248	0.027	6.55603e-40
Hnrnph1	1.5044e-16	0.323134	0.431	0.149	2.17385e-12
Ncor1	1.6872e-17	0.322686	0.555	0.209	2.438e-13
Socs3	2.40445e-13	0.322357	0.438	0.173	3.47442e-09
Prpsap1	5.36588e-15	0.32211	0.365	0.123	7.7537e-11
Rbmxl1	8.35377e-16	0.322087	0.423	0.151	1.20712e-11
Lix1l	4.53591e-16	0.321976	0.358	0.117	6.55438e-12
Rarg	1.41264e-18	0.321915	0.175	0.032	2.04126e-14
Tmem107	9.34095e-23	0.321788	0.234	0.045	1.34977e-18
Dock7	1.51372e-09	0.321191	0.175	0.052	2.18732e-05
Mga	9.75314e-14	0.321134	0.277	0.084	1.40933e-09
Jam2	2.16055e-26	0.321017	0.255	0.049	3.122e-22
Clta	1.65702e-15	0.320928	0.657	0.273	2.39439e-11
Ssh2	3.54191e-38	0.320598	0.234	0.028	5.11806e-34
Caprin1	1.69516e-19	0.320417	0.358	0.1	2.44951e-15
Tpr	8.56291e-18	0.320389	0.562	0.209	1.23734e-13
Gpr153	4.2396e-60	0.320326	0.175	0.009	6.12623e-56
Snx18	1.13602e-11	0.320166	0.277	0.096	1.64155e-07
Pgrmc1	1.03179e-10	0.320032	0.453	0.203	1.49093e-06
Parp3	4.12262e-12	0.319742	0.299	0.104	5.95718e-08
Glis2	2.39652e-31	0.31961	0.161	0.016	3.46297e-27
Rbm5	2.762e-12	0.319443	0.35	0.126	3.99108e-08
Tor1aip1	3.89039e-14	0.319186	0.416	0.157	5.62161e-10
Dctn3	2.93754e-15	0.318921	0.401	0.14	4.24474e-11
Rprd2	3.53752e-11	0.318548	0.204	0.06	5.11172e-07
Unc50	6.53038e-11	0.318315	0.314	0.119	9.4364e-07
Mfsd14b	6.96263e-24	0.318114	0.19	0.029	1.0061e-19
Isg20	3.35236e-31	0.318111	0.161	0.017	4.84416e-27
Mospd3	1.53035e-15	0.318088	0.168	0.034	2.21136e-11
Mapk3	3.4993e-17	0.31794	0.314	0.092	5.05649e-13
Calcrl	1.95416e-17	0.316774	0.226	0.051	2.82376e-13
Ccdc6	2.98489e-14	0.316713	0.175	0.039	4.31317e-10
Bsg	8.69814e-11	0.316689	0.898	0.561	1.25688e-06
Yipf1	8.89941e-16	0.316634	0.234	0.06	1.28596e-11
Limd1	4.11678e-15	0.316523	0.518	0.202	5.94875e-11
Phb2	9.66048e-19	0.31651	0.416	0.131	1.39594e-14
Tnik	8.32319e-46	0.31583	0.139	0.007	1.2027e-41
Wasf2	5.89072e-19	0.315153	0.555	0.198	8.51209e-15
Ski	2.06195e-15	0.315048	0.358	0.117	2.97952e-11
Ap1s2	2.79487e-37	0.31463	0.248	0.032	4.03858e-33
Lsp1	9.02954e-47	0.314457	0.307	0.042	1.30477e-42
Ube2d3	1.61654e-12	0.314354	0.708	0.35	2.3359e-08
Smc4	5.37518e-11	0.314233	0.314	0.121	7.76713e-07
Podn	2.02365e-55	0.314231	0.161	0.008	2.92418e-51
Dpm2	5.76607e-10	0.314183	0.27	0.101	8.33197e-06
Gusb	3.69341e-21	0.314134	0.241	0.05	5.33698e-17
Ube2e2	7.33191e-25	0.313744	0.226	0.039	1.05946e-20
Pafah1b1	1.24552e-09	0.313571	0.562	0.289	1.79978e-05
Aga	3.56559e-11	0.313566	0.431	0.186	5.15228e-07
Pid1	5.76109e-25	0.313516	0.219	0.037	8.32477e-21
Nipbl	8.42301e-14	0.313463	0.533	0.221	1.21713e-09
Apbb1ip	9.55405e-75	0.313369	0.255	0.016	1.38056e-70
Pkd1	7.53666e-20	0.31325	0.27	0.064	1.08905e-15
Smarca5	1.91846e-14	0.312983	0.504	0.203	2.77217e-10
Tubb3	6.73511e-36	0.312963	0.102	0.005	9.73223e-32
Adk	1.64076e-10	0.312772	0.197	0.061	2.3709e-06
Sec11a	1.67532e-12	0.312764	0.569	0.261	2.42084e-08
Jup	1.60718e-18	0.312421	0.263	0.065	2.32238e-14
Snap47	3.69692e-18	0.312103	0.219	0.047	5.34205e-14
Ifi204	1.3756e-54	0.311881	0.212	0.016	1.98775e-50
M6pr	3.86832e-21	0.311787	0.423	0.124	5.58973e-17
Ankrd46	1.10182e-10	0.311589	0.234	0.076	1.59212e-06
Sec22b	3.49699e-14	0.311481	0.343	0.118	5.05314e-10
Mid1ip1	9.97195e-15	0.311372	0.255	0.072	1.44095e-10
Gnb4	1.82517e-14	0.311339	0.409	0.149	2.63737e-10
Trir	2.20503e-11	0.311297	0.307	0.111	3.18627e-07
Slk	2.50325e-18	0.311241	0.321	0.089	3.6172e-14
Txn1	1.2065e-08	0.31118	0.898	0.636	0.000174339
Trp53i13	1.28326e-26	0.311179	0.219	0.035	1.85431e-22
Csnk2a2	4.86826e-09	0.311043	0.197	0.064	7.03463e-05
Msn	4.2193e-12	0.311023	0.679	0.325	6.09689e-08
Itgav	9.59513e-19	0.310963	0.285	0.073	1.3865e-14
Cdkn1c	2.17694e-15	0.310956	0.423	0.146	3.14568e-11
Tmem165	3.79023e-23	0.310852	0.35	0.088	5.47688e-19
Emg1	3.09156e-15	0.310796	0.482	0.184	4.4673e-11
Scaf11	3.94924e-16	0.310611	0.431	0.15	5.70665e-12
Enc1	7.94498e-76	0.310484	0.19	0.008	1.14805e-71
Tcp11l2	3.49711e-29	0.310409	0.212	0.03	5.05333e-25
Brd4	1.91726e-15	0.309675	0.307	0.093	2.77044e-11
Arrdc3	2.48374e-11	0.309476	0.175	0.047	3.58901e-07
Tshz2	1.24499e-53	0.309126	0.219	0.017	1.79901e-49
0610012G03Rik	1.65998e-14	0.309064	0.35	0.118	2.39866e-10
Ddx3x	1.17477e-11	0.30889	0.569	0.269	1.69754e-07
Pum3	6.45018e-20	0.308707	0.277	0.066	9.32052e-16
Mob1a	5.45555e-13	0.308534	0.27	0.085	7.88328e-09
Rab5c	1.10588e-18	0.308278	0.438	0.142	1.598e-14
Plscr4	4.53722e-36	0.308076	0.197	0.022	6.55628e-32
Col4a4	1.39124e-65	0.30799	0.175	0.008	2.01035e-61
Sra1	4.90212e-14	0.307555	0.445	0.172	7.08357e-10
Tmcc3	6.12836e-36	0.307489	0.248	0.034	8.85548e-32
Stt3b	6.7429e-17	0.306977	0.307	0.088	9.7435e-13
Anxa7	7.86681e-12	0.30664	0.343	0.127	1.13675e-07
Chn1	1.01145e-21	0.30654	0.204	0.036	1.46155e-17
Bpifa1	5.01307e-68	0.306334	0.489	0.064	7.24389e-64
Scyl1	6.71906e-24	0.306074	0.255	0.051	9.70905e-20
Rit1	3.82111e-13	0.306016	0.35	0.125	5.52151e-09
Ank2	5.35417e-22	0.305837	0.117	0.013	7.73677e-18
Sertad1	1.07718e-17	0.30533	0.38	0.117	1.55653e-13
Mrpl57	7.18214e-10	0.304842	0.343	0.142	1.03782e-05
Creb1	8.79612e-16	0.30477	0.277	0.078	1.27104e-11
Zmynd8	5.06501e-14	0.304682	0.19	0.045	7.31893e-10
Nt5c	4.88862e-15	0.304251	0.27	0.078	7.06405e-11
Mesd	1.70398e-10	0.304119	0.328	0.131	2.46225e-06
Pja1	1.17916e-07	0.303976	0.153	0.049	0.00170388
Fkbp8	2.92973e-16	0.303902	0.423	0.147	4.23346e-12
Ntn1	4.17482e-24	0.303792	0.204	0.034	6.03262e-20
H1f0	1.72971e-11	0.303472	0.438	0.182	2.49943e-07
Sgcb	4.49857e-11	0.303413	0.299	0.109	6.50044e-07
Prelid1	7.65137e-14	0.303179	0.482	0.193	1.10562e-09
Ext2	1.75253e-17	0.303051	0.248	0.061	2.53241e-13
Sec31a	3.83844e-08	0.30303	0.46	0.233	0.000554655
Yap1	2.45585e-14	0.302739	0.387	0.139	3.54871e-10
Myof	3.7845e-15	0.302276	0.212	0.052	5.4686e-11
Prpf8	1.35953e-18	0.302099	0.307	0.081	1.96453e-14
Sqor	6.31098e-20	0.301872	0.234	0.051	9.11937e-16
Rpl13a	5.65459e-12	0.301868	0.292	0.1	8.17088e-08
Yipf4	1.45223e-13	0.301794	0.394	0.146	2.09847e-09
Oat	6.38862e-09	0.301606	0.781	0.474	9.23156e-05
Cstb	2.51111e-13	0.301562	0.708	0.334	3.62856e-09
N6amt1	9.59803e-08	0.301524	0.299	0.133	0.00138691
Rpl22	2.72994e-10	0.3015	0.949	0.749	3.94477e-06
Pla2g4a	1.4788e-24	0.300872	0.197	0.032	2.13687e-20
Brd2	1.30137e-15	0.300628	0.401	0.136	1.88047e-11
Cd164	2.53518e-16	0.300476	0.482	0.174	3.66334e-12
Nptn	2.83586e-10	0.300303	0.686	0.368	4.09781e-06
Ifnar2	4.19274e-32	0.30019	0.255	0.039	6.0585e-28
Arhgef17	3.74834e-09	0.29961	0.241	0.089	5.41635e-05
Ubp1	4.90989e-13	0.299512	0.197	0.052	7.09479e-09
Napa	3.58854e-13	0.29945	0.438	0.169	5.18544e-09
Ezh1	6.15144e-12	0.299313	0.219	0.065	8.88883e-08
Desi2	9.83001e-12	0.299305	0.219	0.067	1.42044e-07
P3h4	1.17869e-16	0.299128	0.197	0.043	1.70321e-12
Tmod2	4.8887e-40	0.299113	0.139	0.009	7.06418e-36
Ncoa1	1.18359e-16	0.298823	0.175	0.035	1.71029e-12
Mettl7a1	4.93057e-12	0.298796	0.343	0.128	7.12468e-08
Galnt1	3.29305e-16	0.298342	0.336	0.103	4.75846e-12
Zdhhc3	3.67822e-18	0.298155	0.212	0.045	5.31503e-14
Sp1	1.97273e-16	0.298033	0.277	0.076	2.85059e-12
Srm	6.34323e-12	0.297899	0.19	0.052	9.16596e-08
Praf2	6.14109e-20	0.297841	0.255	0.058	8.87388e-16
Smarcb1	1.99796e-08	0.297799	0.285	0.117	0.000288705
Btd	1.23047e-20	0.297591	0.19	0.034	1.77802e-16
Aprt	4.93028e-14	0.297575	0.394	0.14	7.12426e-10
Isg15	1.13759e-12	0.297396	0.27	0.085	1.64382e-08
Fmr1	3.03374e-09	0.297354	0.328	0.137	4.38375e-05
Spcs1	1.32244e-08	0.297287	0.737	0.444	0.000191092
Rtp4	1.69606e-21	0.297115	0.255	0.054	2.45081e-17
Cpsf7	5.85339e-14	0.297099	0.248	0.072	8.45815e-10
Tmem9	4.5852e-24	0.296966	0.285	0.06	6.62561e-20
Stk39	3.3389e-20	0.296441	0.19	0.034	4.82472e-16
Use1	9.40028e-12	0.296115	0.642	0.307	1.35834e-07
Sdcbp	2.87923e-14	0.296074	0.657	0.283	4.16049e-10
Zbtb7a	3.53224e-17	0.295918	0.343	0.102	5.10409e-13
Usp1	3.60971e-12	0.295577	0.234	0.07	5.21603e-08
Rpp14	2.45046e-10	0.295445	0.241	0.081	3.54091e-06
Sod1	3.0075e-12	0.295413	0.628	0.299	4.34584e-08
Aup1	1.43128e-18	0.295244	0.365	0.107	2.06821e-14
Lsm4	6.2533e-13	0.295207	0.416	0.162	9.03602e-09
Vim	1.74571e-10	0.295107	0.985	0.796	2.52255e-06
Dhx15	2.2813e-13	0.295036	0.584	0.254	3.29647e-09
Fam20a	2.93544e-21	0.29498	0.197	0.035	4.24172e-17
Cxxc5	7.19141e-18	0.294945	0.219	0.049	1.03916e-13
Zfp148	1.26213e-12	0.29489	0.299	0.101	1.82377e-08
Irak1	1.46384e-18	0.294781	0.241	0.055	2.11525e-14
Lamb2	2.14358e-10	0.294749	0.635	0.321	3.09748e-06
Elovl1	3.03247e-17	0.294643	0.365	0.112	4.38193e-13
Armcx3	5.50761e-10	0.294544	0.182	0.054	7.95849e-06
Zbtb4	1.28763e-14	0.29446	0.299	0.093	1.86063e-10
Arpc5	4.59495e-18	0.29442	0.584	0.216	6.6397e-14
Bod1	6.04043e-10	0.294256	0.35	0.147	8.72842e-06
Polr2e	1.87083e-21	0.29416	0.394	0.109	2.70334e-17
Cped1	3.62849e-09	0.294089	0.511	0.255	5.24317e-05
Tnfrsf21	8.71488e-62	0.293774	0.139	0.005	1.2593e-57
C1qtnf1	2.7245e-11	0.293658	0.19	0.054	3.9369e-07
Erp44	7.9223e-16	0.293391	0.38	0.126	1.14477e-11
Gnptg	3.33197e-20	0.293127	0.234	0.049	4.8147e-16
Ptprd	3.74213e-12	0.29312	0.102	0.018	5.40738e-08
1110038F14Rik	8.83552e-12	0.293022	0.314	0.112	1.27673e-07
Ggnbp2	3.63623e-13	0.292724	0.35	0.126	5.25436e-09
Arap1	6.13032e-35	0.29261	0.19	0.02	8.85831e-31
Per1	4.51743e-16	0.292315	0.219	0.052	6.52768e-12
Ppp1r15b	1.59468e-23	0.291922	0.226	0.041	2.30431e-19
F3	5.71804e-67	0.291799	0.19	0.009	8.26257e-63
Tmub2	2.75473e-13	0.29163	0.161	0.036	3.98059e-09
Enpp5	2.05303e-12	0.291521	0.182	0.048	2.96663e-08
Pgls	1.40324e-08	0.291444	0.372	0.174	0.000202768
Baz1b	1.34743e-12	0.291352	0.336	0.12	1.94704e-08
Nktr	4.97473e-12	0.291218	0.343	0.126	7.18848e-08
Fkbp1a	2.69426e-09	0.29102	0.839	0.495	3.8932e-05
Cdc42ep2	1.90536e-40	0.29087	0.219	0.023	2.75325e-36
Erp29	4.75192e-18	0.290789	0.365	0.11	6.86653e-14
Cct8	1.10512e-11	0.290779	0.533	0.24	1.59689e-07
Scamp3	5.42649e-16	0.290668	0.241	0.062	7.84127e-12
Cul5	5.08121e-11	0.290619	0.27	0.094	7.34235e-07
Ankrd17	2.42888e-08	0.29061	0.219	0.079	0.000350973
Rbpj	1.23763e-10	0.29054	0.299	0.108	1.78838e-06
Nfkb1	2.52418e-21	0.290419	0.226	0.044	3.64744e-17
Rpl34	1.29569e-11	0.289981	0.978	0.843	1.87227e-07
Stk25	1.53792e-13	0.289755	0.248	0.073	2.2223e-09
Morf4l2	8.28737e-14	0.289457	0.438	0.167	1.19752e-09
Adamtsl2	3.1838e-45	0.289418	0.139	0.008	4.60059e-41
Hsbp1	3.83091e-09	0.289383	0.759	0.431	5.53566e-05
Nr1h3	6.48521e-44	0.28933	0.182	0.015	9.37113e-40
Kdm5b	1.14819e-13	0.289067	0.168	0.038	1.65914e-09
Abhd11	6.85731e-23	0.289042	0.226	0.042	9.90881e-19
Rp9	7.35052e-12	0.288944	0.292	0.103	1.06215e-07
Ppdpf	7.78052e-10	0.28885	0.314	0.124	1.12429e-05
Rps14	3.38802e-10	0.288809	0.978	0.865	4.89569e-06
Gabra3	2.88801e-07	0.288728	0.204	0.081	0.00417318
Ginm1	8.04962e-12	0.288473	0.526	0.231	1.16317e-07
Tuba1b	6.91342e-10	0.287887	0.847	0.508	9.98989e-06
Tpd52l2	1.31657e-09	0.287673	0.555	0.265	1.90244e-05
Tmem5	1.70776e-10	0.287598	0.277	0.1	2.46771e-06
C7	1.97707e-97	0.287176	0.277	0.014	2.85686e-93
Arsa	1.91352e-24	0.287113	0.161	0.021	2.76503e-20
Yif1b	1.04447e-18	0.28658	0.343	0.096	1.50925e-14
Amotl1	6.61173e-12	0.286551	0.285	0.097	9.55395e-08
Txnrd3	1.19446e-18	0.286316	0.153	0.025	1.726e-14
Pbrm1	2.53239e-12	0.286186	0.438	0.178	3.6593e-08
Pafah1b2	1.01421e-19	0.28615	0.314	0.082	1.46554e-15
Akr1a1	1.89606e-11	0.285484	0.752	0.384	2.73981e-07
Aff4	3.64434e-08	0.285448	0.482	0.243	0.000526607
Txlng	4.158e-19	0.285397	0.146	0.022	6.00831e-15
Rps17	1.30588e-08	0.285258	0.912	0.666	0.0001887
Olfml1	5.10646e-44	0.285214	0.161	0.011	7.37883e-40
Clec2d	2.43884e-14	0.285196	0.672	0.293	3.52412e-10
Bmpr2	2.6885e-13	0.285147	0.358	0.129	3.88488e-09
Tmem222	2.1842e-18	0.285093	0.226	0.049	3.15617e-14
Angptl1	1.30352e-76	0.285011	0.139	0.003	1.88359e-72
Lepr	2.22397e-50	0.284863	0.153	0.008	3.21364e-46
Hivep2	5.61245e-15	0.28482	0.248	0.068	8.10999e-11
Smim7	6.91717e-12	0.284706	0.46	0.194	9.99532e-08
Galnt16	7.83288e-15	0.284674	0.124	0.021	1.13185e-10
Map3k2	3.97082e-15	0.284619	0.241	0.064	5.73784e-11
Fhl1	9.39866e-10	0.28459	0.591	0.3	1.35811e-05
Tm9sf4	6.77625e-20	0.284468	0.204	0.039	9.79167e-16
Mrpl52	5.4319e-08	0.28428	0.635	0.362	0.00078491
Kctd17	1.31768e-07	0.284184	0.139	0.043	0.00190405
Abhd17a	4.07393e-20	0.284016	0.321	0.083	5.88683e-16
Erlec1	2.54577e-14	0.283854	0.343	0.117	3.67863e-10
Gja1	1.33567e-11	0.283494	0.175	0.047	1.93004e-07
Fau	1.13531e-09	0.283201	0.964	0.826	1.64052e-05
Foxp2	1.65289e-18	0.283181	0.168	0.03	2.38843e-14
Pik3r1	4.5896e-18	0.283016	0.307	0.083	6.63197e-14
Smad4	2.6451e-14	0.28273	0.234	0.062	3.82217e-10
Smarcd2	3.38274e-27	0.282679	0.19	0.026	4.88806e-23
Irak3	1.84191e-37	0.28261	0.153	0.012	2.66156e-33
Adgre5	1.49338e-16	0.282595	0.299	0.085	2.15793e-12
Ltbr	7.35971e-21	0.282507	0.226	0.046	1.06348e-16
Stau1	7.13582e-13	0.282221	0.292	0.097	1.03113e-08
Fkbp3	2.55146e-13	0.282024	0.591	0.258	3.68686e-09
Bnip3l	5.66442e-17	0.281979	0.394	0.126	8.18509e-13
Tmem123	2.05714e-08	0.281936	0.46	0.23	0.000297257
Arhgap10	8.27501e-14	0.281878	0.299	0.094	1.19574e-09
Bptf	3.46852e-14	0.281857	0.307	0.097	5.01201e-10
Derl1	5.6639e-16	0.281498	0.292	0.084	8.18434e-12
Enpp3	1.67741e-57	0.281413	0.168	0.009	2.42386e-53
Tbx18	4.30289e-10	0.28117	0.307	0.12	6.21768e-06
C1qbp	5.07233e-12	0.281145	0.394	0.158	7.32952e-08
Aftph	1.23102e-19	0.28092	0.241	0.052	1.77882e-15
Btbd7	2.27783e-09	0.280848	0.328	0.135	3.29146e-05
Clns1a	1.108e-09	0.280629	0.248	0.089	1.60105e-05
Sdc4	2.1188e-07	0.280572	0.401	0.196	0.00306166
Anapc16	1.82931e-12	0.280536	0.372	0.139	2.64336e-08
Hnrnpul2	4.9056e-13	0.280457	0.372	0.135	7.08859e-09
Esyt1	9.77908e-17	0.280385	0.292	0.081	1.41308e-12
Sf3b2	3.95875e-19	0.279718	0.635	0.236	5.72039e-15
Tra2a	1.66495e-12	0.279653	0.328	0.115	2.40586e-08
Rbm6	3.97543e-06	0.279365	0.153	0.056	0.0574449
Cct6a	1.60086e-10	0.279362	0.599	0.291	2.31324e-06
Ddrgk1	1.43305e-12	0.279058	0.416	0.165	2.07075e-08
Dtd1	6.7472e-13	0.278443	0.204	0.055	9.7497e-09
Wbp4	3.22202e-09	0.278304	0.299	0.121	4.65582e-05
Ccar1	1.97407e-15	0.278249	0.358	0.116	2.85253e-11
Ndfip2	2.73701e-21	0.278172	0.226	0.045	3.95498e-17
Creb3l2	2.91277e-10	0.278115	0.263	0.094	4.20895e-06
Tprgl	7.49481e-12	0.278088	0.569	0.257	1.083e-07
Kcne4	0.00259087	0.277934	0.168	0.094	1
Susd6	2.72659e-11	0.277834	0.168	0.044	3.93992e-07
Map2k2	2.44646e-13	0.277833	0.387	0.141	3.53513e-09
Arl5a	1.77115e-18	0.277374	0.234	0.053	2.55931e-14
Tmem159	2.02628e-17	0.277259	0.365	0.11	2.92797e-13
Wbp1l	2.16908e-14	0.277239	0.226	0.06	3.13432e-10
Stx12	1.13978e-12	0.277232	0.299	0.101	1.64699e-08
Pex2	4.7463e-12	0.276831	0.182	0.048	6.8584e-08
Ccdc59	2.17766e-10	0.27679	0.387	0.162	3.14672e-06
Csnk1g3	3.44388e-23	0.27637	0.19	0.03	4.97641e-19
Tap2	6.70409e-27	0.276239	0.255	0.045	9.68741e-23
Psme1	7.60994e-15	0.276232	0.569	0.231	1.09964e-10
Keap1	1.35447e-11	0.276224	0.263	0.087	1.95721e-07
Zfp36	3.33385e-12	0.276203	0.796	0.439	4.81742e-08
Leprot	6.29076e-10	0.276175	0.438	0.194	9.09015e-06
Naga	9.92271e-14	0.276129	0.19	0.047	1.43383e-09
Lonp2	5.85749e-11	0.276086	0.372	0.149	8.46408e-07
Snhg6	1.90911e-11	0.275984	0.35	0.133	2.75866e-07
Ostm1	1.22361e-20	0.275904	0.146	0.021	1.76812e-16
Spred2	7.04554e-18	0.275855	0.19	0.038	1.01808e-13
Mcl1	1.76159e-10	0.275758	0.431	0.187	2.5455e-06
Prrc2b	1.97201e-14	0.275527	0.343	0.112	2.84955e-10
Srsf6	3.23215e-19	0.275281	0.321	0.085	4.67046e-15
Naxe	5.63008e-08	0.275205	0.336	0.153	0.000813546
Litaf	9.71413e-22	0.275165	0.321	0.078	1.40369e-17
Fam20b	1.38046e-17	0.274934	0.168	0.031	1.99476e-13
Adh5	7.4729e-14	0.274866	0.453	0.172	1.07983e-09
Adap2	1.48273e-69	0.274789	0.168	0.006	2.14255e-65
Fam174a	1.27325e-15	0.274692	0.343	0.107	1.83985e-11
Spry4	9.67465e-15	0.274577	0.146	0.028	1.39799e-10
Ywhae	2.3388e-13	0.274557	0.781	0.366	3.37957e-09
Sf3b5	4.04915e-09	0.274472	0.438	0.201	5.85102e-05
Fam120a	6.03465e-09	0.274206	0.241	0.088	8.72006e-05
Rpa3	4.20566e-11	0.274194	0.212	0.064	6.07718e-07
Acaa1a	1.51435e-12	0.273971	0.358	0.132	2.18824e-08
Ddx58	2.97376e-10	0.273931	0.146	0.037	4.29709e-06
Snx33	9.83427e-20	0.273623	0.124	0.016	1.42105e-15
Agpat2	1.57442e-21	0.27359	0.168	0.026	2.27504e-17
Irgm1	4.82019e-10	0.273455	0.234	0.08	6.96517e-06
P3h1	4.10826e-22	0.27345	0.161	0.023	5.93644e-18
Cep170	4.37137e-23	0.272961	0.226	0.042	6.31663e-19
Rab3a	6.23058e-13	0.272919	0.387	0.145	9.00319e-09
Idh1	1.11228e-28	0.272906	0.234	0.036	1.60724e-24
Rhbdf1	1.05437e-20	0.272884	0.212	0.04	1.52356e-16
Id3	3.95962e-05	0.272775	0.876	0.671	0.572165
Srebf1	1.60963e-12	0.272569	0.161	0.038	2.32592e-08
Pdcd6ip	9.22307e-14	0.272529	0.35	0.119	1.33273e-09
Mapk1	3.68668e-09	0.272512	0.277	0.108	5.32726e-05
Arhgef12	2.66591e-10	0.272459	0.453	0.203	3.85224e-06
Tmem43	6.26708e-09	0.272352	0.248	0.091	9.05592e-05
Ptbp3	6.53023e-19	0.27216	0.307	0.081	9.43619e-15
Vamp2	6.98947e-06	0.272044	0.328	0.167	0.100998
Cr1l	2.82798e-11	0.272004	0.409	0.169	4.08643e-07
Pik3r2	2.86206e-21	0.27184	0.19	0.033	4.13567e-17
Efr3a	1.04468e-13	0.271531	0.255	0.075	1.50956e-09
Ankra2	2.92058e-19	0.271506	0.19	0.036	4.22023e-15
Rnf6	4.5627e-13	0.271464	0.263	0.081	6.59309e-09
Cfdp1	9.49055e-13	0.271387	0.467	0.192	1.37138e-08
Nbeal1	3.99692e-08	0.271236	0.336	0.148	0.000577554
Fos	3.89792e-06	0.271221	0.869	0.703	0.056325
Srrm2	5.1165e-11	0.271117	0.496	0.221	7.39335e-07
Fbxl5	1.596e-06	0.271094	0.168	0.062	0.0230623
Pofut2	8.14322e-11	0.271039	0.328	0.126	1.1767e-06
Emc3	1.24209e-14	0.270928	0.35	0.117	1.79482e-10
Prkd3	3.14585e-18	0.270875	0.212	0.045	4.54575e-14
Rpl37	2.40686e-10	0.270817	0.978	0.85	3.47792e-06
Hibadh	3.48036e-06	0.270637	0.343	0.177	0.0502912
Foxo1	1.6031e-13	0.270457	0.197	0.05	2.31648e-09
Ncstn	7.56411e-10	0.27028	0.146	0.038	1.09301e-05
2310011J03Rik	1.16786e-13	0.270259	0.212	0.056	1.68756e-09
Kifap3	1.97523e-09	0.27002	0.212	0.071	2.85421e-05
Smim19	2.86565e-14	0.269829	0.234	0.063	4.14086e-10
Il3ra	2.57187e-36	0.269657	0.146	0.011	3.71636e-32
Gtf2b	1.26479e-11	0.269643	0.255	0.082	1.82762e-07
Mbtps1	1.14874e-14	0.269558	0.204	0.05	1.65994e-10
Nf1	5.99805e-06	0.268545	0.117	0.039	0.0866718
Abi2	1.084e-08	0.26846	0.175	0.055	0.000156637
Kctd20	1.42468e-18	0.268233	0.182	0.034	2.05866e-14
Myc	4.16294e-16	0.268172	0.161	0.03	6.01545e-12
Zfyve21	4.84649e-15	0.267897	0.307	0.094	7.00317e-11
Sh3bgrl3	1.3182e-13	0.267817	0.599	0.252	1.90481e-09
Srp72	3.2371e-14	0.267689	0.328	0.108	4.67761e-10
Stx2	7.1547e-10	0.267528	0.146	0.039	1.03385e-05
R3hdm4	1.82605e-18	0.267401	0.248	0.057	2.63865e-14
Abhd4	1.66445e-14	0.267377	0.226	0.06	2.40513e-10
Cebpg	2.46426e-16	0.267286	0.292	0.081	3.56085e-12
Lrrk1	7.08225e-41	0.267044	0.168	0.013	1.02338e-36
Ctsa	4.40715e-13	0.267022	0.416	0.157	6.36833e-09
Cdc16	1.09796e-13	0.26698	0.285	0.089	1.58656e-09
Ube2q1	2.82255e-22	0.266971	0.328	0.08	4.07858e-18
Klf4	2.48365e-22	0.266936	0.599	0.195	3.58887e-18
Syap1	4.35954e-10	0.266734	0.263	0.094	6.29953e-06
Selenon	6.92345e-31	0.266517	0.19	0.023	1.00044e-26
Erbin	2.28262e-13	0.266454	0.307	0.1	3.29838e-09
Dpp7	1.64873e-20	0.266371	0.146	0.021	2.38241e-16
Arl8a	1.82041e-15	0.266267	0.285	0.081	2.63049e-11
Ctdnep1	9.4358e-11	0.266222	0.219	0.069	1.36347e-06
Ric8a	6.08362e-22	0.266087	0.226	0.043	8.79083e-18
Pgp	3.72472e-15	0.265956	0.248	0.067	5.38222e-11
Ube2r2	5.46626e-12	0.265609	0.518	0.224	7.89875e-08
Dcaf8	9.78474e-12	0.265515	0.438	0.183	1.4139e-07
Antxr2	1.34694e-21	0.265329	0.219	0.041	1.94633e-17
Apex1	1.5427e-09	0.265269	0.146	0.039	2.22921e-05
Nob1	1.01179e-12	0.265215	0.197	0.052	1.46204e-08
Fgfr1	3.701e-13	0.265156	0.409	0.157	5.34794e-09
Smc3	2.59779e-11	0.265099	0.387	0.155	3.75381e-07
Gda	6.05476e-69	0.265023	0.263	0.019	8.74913e-65
Puf60	3.51451e-12	0.265009	0.416	0.168	5.07846e-08
Tusc5	2.52299e-55	0.264975	0.117	0.003	3.64571e-51
Mpp6	1.04744e-12	0.264829	0.175	0.044	1.51355e-08
Kpnb1	1.04015e-12	0.264822	0.336	0.117	1.50302e-08
Scgb1a1	4.32819e-34	0.264749	0.642	0.173	6.25424e-30
Tmpo	6.32146e-16	0.264732	0.372	0.12	9.13452e-12
Mill2	2.68623e-16	0.264688	0.161	0.031	3.88161e-12
Son	3.25295e-09	0.264625	0.774	0.437	4.70051e-05
Nab1	2.4431e-06	0.264595	0.401	0.223	0.0353028
Ccdc88a	5.12031e-13	0.264368	0.241	0.07	7.39884e-09
Twf1	1.63865e-16	0.26428	0.314	0.092	2.36785e-12
Ywhah	9.93511e-11	0.26409	0.46	0.204	1.43562e-06
Ehd2	4.31907e-09	0.264042	0.599	0.312	6.24106e-05
Selenok	5.43095e-08	0.263968	0.869	0.557	0.000784772
Nme1	1.05643e-11	0.263944	0.365	0.141	1.52654e-07
Smarca1	2.26789e-26	0.263814	0.168	0.021	3.27711e-22
Rgma	3.58745e-13	0.263759	0.168	0.039	5.18387e-09
Timm22	4.22704e-10	0.263542	0.204	0.064	6.10807e-06
Klf10	3.80548e-42	0.263535	0.175	0.014	5.49891e-38
Max	7.94409e-14	0.263491	0.285	0.086	1.14792e-09
Epdr1	1.78202e-13	0.263128	0.131	0.026	2.57502e-09
Zbtb1	8.2634e-12	0.26289	0.146	0.033	1.19406e-07
Akap9	4.31842e-15	0.262876	0.314	0.096	6.24011e-11
Col16a1	6.02375e-16	0.262696	0.153	0.028	8.70432e-12
Mageh1	1.50098e-15	0.26255	0.212	0.051	2.16891e-11
Sel1l	6.37157e-19	0.262483	0.241	0.054	9.20692e-15
Polr1d	5.47095e-10	0.26213	0.62	0.314	7.90552e-06
Stx4a	6.60033e-16	0.262099	0.409	0.139	9.53748e-12
Rab6b	4.1553e-16	0.262055	0.248	0.063	6.0044e-12
Fbxo6	2.43697e-12	0.261988	0.248	0.076	3.52142e-08
Slc25a51	9.2873e-14	0.261967	0.182	0.043	1.34201e-09
Cers2	4.89366e-12	0.261875	0.307	0.106	7.07135e-08
Il10rb	9.22075e-21	0.261713	0.175	0.029	1.3324e-16
Smu1	1.59391e-12	0.261575	0.321	0.111	2.30321e-08
Asap1	5.05471e-14	0.261481	0.307	0.097	7.30406e-10
Cope	1.83866e-13	0.261338	0.664	0.291	2.65686e-09
Icosl	4.75571e-67	0.261311	0.168	0.007	6.87201e-63
Zzz3	1.8001e-08	0.261259	0.204	0.072	0.000260115
Svbp	1.11837e-11	0.261164	0.372	0.145	1.61604e-07
Enpep	9.47928e-13	0.260975	0.204	0.054	1.36976e-08
Dag1	1.23748e-11	0.260658	0.482	0.208	1.78817e-07
Efcab14	1.47709e-16	0.26065	0.292	0.081	2.1344e-12
Wdr61	1.51867e-09	0.260368	0.409	0.183	2.19448e-05
Stat3	1.47873e-16	0.260367	0.423	0.141	2.13676e-12
Rerg	3.49186e-28	0.260247	0.124	0.011	5.04573e-24
Plekhh2	2.55792e-17	0.260245	0.109	0.014	3.6962e-13
Kif1b	6.31793e-10	0.260207	0.292	0.111	9.12941e-06
Nsa2	4.09353e-10	0.26018	0.328	0.128	5.91515e-06
Hdgfl3	2.89961e-15	0.260083	0.292	0.086	4.18994e-11
Ube2j1	4.1721e-07	0.259824	0.219	0.088	0.00602868
Purb	3.18578e-12	0.259768	0.555	0.243	4.60345e-08
Ccni	5.76076e-08	0.259751	0.562	0.299	0.00083243
Slc12a2	2.17341e-25	0.259751	0.146	0.017	3.14057e-21
Ssc5d	2.77152e-35	0.259624	0.117	0.007	4.00484e-31
Glce	1.98414e-26	0.259569	0.182	0.025	2.86709e-22
Tcf7l1	1.06829e-15	0.259549	0.197	0.045	1.54368e-11
Ndel1	1.2596e-12	0.259196	0.299	0.1	1.82012e-08
Trip6	5.32819e-11	0.259183	0.204	0.061	7.69923e-07
Elf1	3.3917e-11	0.259073	0.27	0.094	4.90101e-07
Fam92a	7.2012e-11	0.259038	0.343	0.133	1.04057e-06
Tsr2	4.49504e-07	0.258843	0.131	0.041	0.00649533
Mettl1	5.3431e-19	0.258641	0.168	0.029	7.72078e-15
Tapbpl	5.66733e-28	0.25858	0.175	0.022	8.18929e-24
Fus	1.45497e-10	0.258551	0.496	0.226	2.10243e-06
Pink1	2.1946e-12	0.258515	0.482	0.201	3.1712e-08
AI837181	7.23453e-19	0.258504	0.197	0.039	1.04539e-14
Zmpste24	1.27588e-14	0.258495	0.255	0.072	1.84365e-10
Rnaseh2b	3.63588e-11	0.258478	0.161	0.042	5.25385e-07
Raly	6.75521e-13	0.258291	0.569	0.245	9.76128e-09
Zdhhc20	1.00799e-15	0.258231	0.182	0.039	1.45655e-11
Itih5	1.81358e-08	0.258186	0.292	0.119	0.000262062
Rcl1	1.07447e-19	0.257954	0.117	0.014	1.55261e-15
Ddx5	2.19557e-07	0.257914	0.949	0.762	0.0031726
Srsf11	7.79863e-14	0.257667	0.504	0.2	1.1269e-09
Cggbp1	1.7273e-05	0.257609	0.328	0.177	0.249594
Ubxn4	6.37082e-13	0.25744	0.394	0.149	9.20583e-09
Dkk3	0.00228176	0.257309	0.124	0.062	1
Cebpb	1.56686e-17	0.257244	0.38	0.116	2.26411e-13
Tmed1	1.75581e-13	0.257233	0.212	0.056	2.53714e-09
Akr7a5	7.15179e-12	0.257225	0.175	0.045	1.03343e-07
Slc26a2	5.97864e-28	0.257213	0.19	0.025	8.63914e-24
Spryd7	1.19825e-11	0.256974	0.197	0.055	1.73147e-07
Syde1	1.04076e-20	0.256946	0.226	0.045	1.5039e-16
Prr13	1.99871e-14	0.256896	0.474	0.18	2.88813e-10
Ppp4r2	5.60056e-16	0.256705	0.292	0.083	8.0928e-12
Rragc	8.14552e-14	0.256623	0.27	0.081	1.17703e-09
Rnaset2b	1.53056e-14	0.256456	0.234	0.062	2.21167e-10
Eef2kmt	6.66554e-12	0.255425	0.161	0.039	9.63171e-08
Adcyap1r1	8.61926e-62	0.255374	0.117	0.003	1.24548e-57
Vamp4	1.65288e-15	0.255272	0.292	0.084	2.38841e-11
Lims1	5.38706e-10	0.254783	0.701	0.361	7.7843e-06
Tmem259	4.8197e-14	0.254721	0.204	0.052	6.96447e-10
Btbd1	1.44331e-12	0.254707	0.161	0.038	2.08558e-08
Rsrc2	2.68439e-07	0.254607	0.343	0.157	0.00387895
Ergic1	3.98299e-10	0.254491	0.248	0.088	5.75542e-06
Trappc6b	2.2886e-11	0.254336	0.416	0.169	3.30703e-07
Polr2h	4.1657e-15	0.2543	0.204	0.049	6.01944e-11
Ptgis	2.46022e-06	0.254214	0.591	0.355	0.0355502
Rgs2	0.00896742	0.253716	0.168	0.096	1
Gna13	2.20224e-12	0.25368	0.19	0.05	3.18223e-08
Psmb7	2.45474e-10	0.253638	0.54	0.261	3.5471e-06
Fzd4	2.79822e-29	0.253463	0.35	0.071	4.04343e-25
Lrrc59	1.6038e-15	0.253462	0.241	0.062	2.31749e-11
Dact1	5.33935e-41	0.25292	0.124	0.007	7.71536e-37
Spred1	3.03701e-17	0.252808	0.219	0.049	4.38848e-13
Rab22a	3.64855e-10	0.252666	0.234	0.078	5.27215e-06
Ptpn9	9.22142e-16	0.252586	0.19	0.042	1.33249e-11
Ndfip1	1.32719e-15	0.252567	0.241	0.062	1.91779e-11
Fbxo18	9.25249e-10	0.252287	0.153	0.042	1.33699e-05
Nr2c2	2.46588e-08	0.252286	0.146	0.043	0.00035632
Top2b	2.83742e-13	0.252279	0.401	0.149	4.10007e-09
Zfp260	1.34381e-11	0.252178	0.365	0.139	1.9418e-07
Senp6	2.43801e-10	0.252009	0.358	0.146	3.52293e-06
Chst12	3.15316e-11	0.251931	0.182	0.051	4.55631e-07
Numa1	4.73175e-17	0.251908	0.263	0.066	6.83737e-13
Ube2a	2.01062e-05	0.251886	0.27	0.136	0.290535
Sbds	5.56295e-11	0.251758	0.467	0.202	8.03847e-07
Zfyve9	6.77386e-10	0.251136	0.197	0.061	9.78823e-06
Abhd16a	8.84423e-15	0.251122	0.292	0.088	1.27799e-10
Vcp	5.59383e-10	0.250987	0.54	0.256	8.08308e-06
Psmb5	5.93196e-09	0.250965	0.504	0.242	8.57169e-05
Snrnp70	7.58659e-14	0.250909	0.38	0.135	1.09626e-09
Htatip2	9.07863e-07	0.250792	0.102	0.028	0.0131186
Rin2	1.20977e-21	0.25079	0.234	0.046	1.74812e-17
Atp6v0d1	5.29436e-14	0.250748	0.365	0.126	7.65035e-10
Dnajc1	3.41254e-08	0.250702	0.263	0.107	0.000493112
Atp6v0b	1.06201e-10	0.250501	0.591	0.286	1.53461e-06
Cbr3	8.33856e-16	0.250391	0.146	0.026	1.20492e-11
Acin1	3.3592e-10	0.250204	0.496	0.225	4.85405e-06
Pak1ip1	3.38108e-12	0.250095	0.285	0.094	4.88566e-08
Fblim1	0.843542	-0.250155	0.438	0.352	1
Olfr1033	0.297743	-0.251088	0.226	0.248	1
Ppm1l	0.549666	-0.251683	0.146	0.152	1
Ndufs1	0.548542	-0.252189	0.314	0.244	1
Myo1e	0.553812	-0.252286	0.109	0.116	1
Gm8451	0.917293	-0.254276	0.197	0.169	1
Ndufb4	0.781562	-0.254796	0.562	0.428	1
Speg	0.157197	-0.255907	0.117	0.15	1
Mgll	0.98594	-0.25706	0.358	0.295	1
Dnajc8	0.965478	-0.257283	0.54	0.427	1
Fas	0.584854	-0.259949	0.321	0.249	1
Cisd1	0.681162	-0.26121	0.445	0.386	1
Mrpl33	0.837102	-0.261734	0.642	0.49	1
Rpl36a-ps2	0.295532	-0.26191	0.109	0.131	1
Xirp1	0.070749	-0.262558	0.066	0.11	1
Actb	2.97109e-09	-0.262716	1	0.997	4.29323e-05
Myl4	0.223194	-0.263677	0.102	0.131	1
Gstp-ps	0.385164	-0.263913	0.139	0.152	1
Arhgap29	0.246748	-0.264726	0.336	0.237	1
Oxct1	0.180058	-0.264801	0.547	0.506	1
Nop10	0.659257	-0.265367	0.672	0.54	1
Hsp25-ps1	0.316309	-0.2656	0.168	0.186	1
Snrnp27	0.598739	-0.266145	0.423	0.324	1
mt-Nd6	0.777448	-0.267692	0.182	0.171	1
Cbr2	0.654791	-0.267716	0.146	0.147	1
Gm6563	0.417871	-0.267943	0.131	0.145	1
Rps19-ps6	0.0601026	-0.268813	0.088	0.135	1
Timm44	0.303603	-0.269232	0.117	0.137	1
Ndufb6	0.0613153	-0.270092	0.737	0.645	1
Gm7808	0.363724	-0.270362	0.161	0.174	1
Clybl	0.112711	-0.273328	0.102	0.144	1
Fmc1	0.615722	-0.274108	0.453	0.392	1
Adcy5	0.292754	-0.274354	0.197	0.216	1
Mrvi1	0.991204	-0.275225	0.423	0.353	1
Prkar1a	0.150345	-0.275609	0.766	0.638	1
Psmc1	0.441974	-0.277026	0.474	0.344	1
Fbxl22	0.0996448	-0.279667	0.416	0.449	1
Gm3511	0.303426	-0.280586	0.847	0.666	1
Tnfaip8	0.93143	-0.280681	0.212	0.181	1
Cap2	0.211893	-0.281118	0.241	0.266	1
Ndufs3	0.339757	-0.282704	0.38	0.354	1
Bnip2	0.501293	-0.283634	0.474	0.399	1
Sdhc	0.721471	-0.284785	0.642	0.486	1
Serinc3	0.10278	-0.287441	0.876	0.707	1
Mcam	0.500746	-0.287648	0.46	0.343	1
Gpx4-ps2	0.535114	-0.288169	0.19	0.188	1
Stk38l	0.264373	-0.289606	0.161	0.182	1
Pnkd	0.726168	-0.290371	0.328	0.263	1
Hrc	0.430484	-0.290664	0.095	0.108	1
Atp5h	0.00136124	-0.291988	0.898	0.802	1
Efhd1	0.0358445	-0.292419	0.153	0.213	1
Gpx1	0.00078449	-0.292892	0.898	0.826	1
Mrps21	0.877341	-0.292923	0.489	0.385	1
Anapc13	0.97029	-0.293257	0.467	0.373	1
Timm8b	0.327535	-0.294824	0.482	0.42	1
Ndufa11	0.0294992	-0.294851	0.766	0.661	1
Myom1	0.0711433	-0.29506	0.168	0.22	1
Sdhb	0.434482	-0.295428	0.679	0.541	1
Gm15772	0.118919	-0.296292	0.095	0.132	1
Spint2	0.122859	-0.296385	0.197	0.233	1
Msrb3	0.492037	-0.298393	0.365	0.333	1
Fry	0.242681	-0.298591	0.109	0.136	1
Gm9843	0.687271	-0.299318	0.387	0.292	1
Idh3a	0.459316	-0.299881	0.255	0.25	1
Csde1	0.39063	-0.302329	0.62	0.494	1
Gm17501	0.19766	-0.304503	0.109	0.14	1
Lmcd1	0.056768	-0.304759	0.117	0.17	1
Map1lc3b	0.0424678	-0.305145	0.876	0.71	1
Cox6a1	1.06129e-05	-0.305173	0.92	0.878	0.153356
Kif1c	0.244425	-0.307261	0.182	0.2	1
Smim5	0.142935	-0.307809	0.102	0.137	1
Ccdc107	0.0967388	-0.30847	0.336	0.365	1
Lama5	0.154552	-0.309017	0.117	0.151	1
Atp5e	0.000130746	-0.310365	0.934	0.831	1
Snhg18	0.258288	-0.311231	0.657	0.563	1
Rex1bd	0.281878	-0.311651	0.569	0.493	1
Ehd4	0.766321	-0.314022	0.336	0.26	1
Phyh	0.18974	-0.314666	0.307	0.315	1
Timm17a	0.535553	-0.315773	0.409	0.357	1
Gm23935	0.937689	-0.31588	0.226	0.193	1
Mfn2	0.0340636	-0.316846	0.08	0.135	1
Cpped1	0.422227	-0.317972	0.212	0.218	1
Cdh13	0.0209508	-0.318316	0.08	0.144	1
Pkig	0.31186	-0.321563	0.606	0.487	1
Slc4a8	0.498013	-0.321698	0.117	0.124	1
Filip1	0.148617	-0.322461	0.182	0.213	1
Sarnp	0.5329	-0.32257	0.453	0.332	1
Tuba1c	0.564372	-0.323275	0.526	0.447	1
Blmh	0.190928	-0.323374	0.241	0.262	1
Cox20	0.26398	-0.327115	0.569	0.497	1
Map1b	0.0613519	-0.330283	0.387	0.422	1
Mrps6	0.2568	-0.330311	0.336	0.33	1
Atp5c1	0.000846421	-0.331478	0.839	0.74	1
Perp	0.0753836	-0.331797	0.321	0.353	1
Hcfc1r1	0.000662849	-0.332909	0.745	0.723	1
Npnt	0.00668392	-0.333337	0.058	0.136	1
Grb14	0.0206124	-0.333521	0.08	0.145	1
Ndufa8	0.424342	-0.333792	0.496	0.417	1
Myocd	0.0379228	-0.333981	0.088	0.144	1
Atp5j2	3.96416e-05	-0.334825	0.861	0.798	0.572821
Hba-a1	0.000352576	-0.334996	0.088	0.194	1
Trp53inp2	0.114291	-0.335752	0.197	0.234	1
Hmgn2	0.533683	-0.336779	0.117	0.122	1
Dst	0.733811	-0.337544	0.504	0.41	1
Ccnd2	0.186733	-0.339175	0.511	0.457	1
Morf4l1	0.00279163	-0.339294	0.803	0.711	1
Ktn1	0.575536	-0.340987	0.321	0.289	1
Enah	0.0853913	-0.341116	0.226	0.27	1
Pdlim3	0.0405787	-0.341171	0.504	0.494	1
Dtna	0.0520934	-0.34171	0.131	0.185	1
Sncg	0.000545443	-0.344161	0.642	0.713	1
BC002163	0.00504432	-0.34431	0.044	0.118	1
Des	0.300611	-0.344329	0.518	0.459	1
Ttll7	0.0912023	-0.347283	0.161	0.202	1
Pdcd5	0.135745	-0.348587	0.526	0.467	1
Acadm	0.23815	-0.349374	0.489	0.434	1
Uba2	0.224972	-0.349878	0.453	0.411	1
Lrrfip1	0.106205	-0.351179	0.226	0.255	1
Atp5g2	0.249335	-0.356065	0.139	0.159	1
Gm14303	0.758278	-0.360117	0.255	0.222	1
Nkd1	0.00244412	-0.360584	0.088	0.183	1
Eno1	0.700108	-0.363578	0.409	0.335	1
Gm8797	0.261224	-0.367603	0.117	0.138	1
Mlf1	0.139789	-0.37062	0.153	0.188	1
Mical2	0.0314899	-0.373897	0.139	0.198	1
Rbpms2	0.0270637	-0.374564	0.394	0.43	1
Wdr1	0.253112	-0.37535	0.358	0.334	1
Emd	0.303571	-0.375762	0.38	0.348	1
Hspa8	1.74295e-05	-0.381461	0.956	0.875	0.251857
Hist1h4d	0.00912827	-0.381674	0.08	0.159	1
Csrp1	0.000873284	-0.382101	0.723	0.751	1
Cav2	0.125738	-0.385441	0.226	0.246	1
Pdcd5-ps	0.00263956	-0.387002	0.029	0.107	1
Ndufab1	0.027551	-0.387661	0.569	0.529	1
Ndufv2	0.0174207	-0.391423	0.642	0.576	1
Tcap	0.0685486	-0.391561	0.212	0.27	1
Dmpk	0.0274303	-0.394656	0.27	0.322	1
Arpp19	0.0926559	-0.394743	0.533	0.474	1
Tspan2	0.0390546	-0.394874	0.234	0.282	1
Gm10250	0.00165386	-0.39502	0.029	0.112	1
Stom	0.261791	-0.395067	0.182	0.193	1
Gm12481	0.0224163	-0.39569	0.139	0.199	1
Atp5o	0.000112448	-0.401253	0.781	0.731	1
Uqcrh	7.70659e-09	-0.401729	0.898	0.877	0.00011136
Ckb	0.00467784	-0.407765	0.657	0.642	1
Ndufs6	0.000146907	-0.408277	0.788	0.731	1
Ppp1r12a	0.000507689	-0.410142	0.613	0.628	1
mt-Tm	0.00182903	-0.413685	0.022	0.102	1
H2afz	0.738767	-0.41455	0.416	0.334	1
Kcnab1	0.0167975	-0.417084	0.234	0.298	1
Gm2830	0.000311303	-0.420311	0.577	0.585	1
Olfr558	0.00308028	-0.420545	0.453	0.505	1
Pfdn1	0.0597293	-0.420734	0.46	0.44	1
Atf3	0.246435	-0.421079	0.453	0.425	1
Ldb3	0.00511427	-0.421635	0.109	0.195	1
Cox8a	5.65171e-10	-0.42168	0.927	0.907	8.16673e-06
mt-Tt	0.00679447	-0.423536	0.058	0.131	1
Pdcl3	0.0181594	-0.424269	0.409	0.428	1
Cryab	9.36658e-05	-0.42461	0.65	0.666	1
Bcam	0.0411745	-0.426431	0.613	0.529	1
Rgs7bp	0.0437363	-0.427009	0.248	0.298	1
Ndufb10	0.000972944	-0.427355	0.803	0.688	1
Uqcrb	3.41133e-08	-0.429185	0.905	0.845	0.000492937
Cald1	1.94167e-09	-0.429994	0.927	0.938	2.80571e-05
Ndufs5	0.0652763	-0.430189	0.387	0.384	1
Ppp1r14a	0.000148702	-0.431042	0.657	0.684	1
Optc	0.000356773	-0.436923	0.051	0.161	1
Ndufb7	2.4076e-05	-0.438525	0.686	0.692	0.347898
Cox5b	4.76334e-06	-0.439308	0.825	0.756	0.0688303
Gstp1	0.0485403	-0.442046	0.343	0.363	1
Tinagl1	0.106432	-0.442521	0.606	0.495	1
Plekho1	0.118529	-0.44352	0.248	0.263	1
Ndufb5	0.00780048	-0.443674	0.613	0.562	1
Rassf3	0.0212889	-0.443829	0.299	0.34	1
Filip1l	0.000453249	-0.44416	0.737	0.691	1
Sucla2	0.0108968	-0.444732	0.387	0.419	1
Prkag2	0.00183066	-0.447598	0.117	0.213	1
Phldb2	0.0364725	-0.448084	0.307	0.333	1
Ndufa13	6.57442e-08	-0.451628	0.854	0.824	0.000950004
Ppp1r12b	0.000968545	-0.452256	0.416	0.486	1
Nexn	0.00189848	-0.453066	0.365	0.443	1
2010107E04Rik	1.25945e-05	-0.454789	0.847	0.758	0.181991
Hspb6	7.50308e-05	-0.455491	0.27	0.425	1
Cox7b	3.73967e-06	-0.456807	0.81	0.747	0.0540382
Map3k20	0.00251415	-0.458229	0.453	0.511	1
Sorbs1	0.00669202	-0.459836	0.336	0.39	1
Col18a1	0.0126881	-0.462905	0.19	0.256	1
Hacd1	0.0067212	-0.463681	0.241	0.317	1
Wfdc1	0.00119809	-0.463769	0.328	0.413	1
Cpe	0.017147	-0.464236	0.431	0.447	1
Rps6	0.112881	-0.465952	0.394	0.367	1
Gm11627	0.0149161	-0.471311	0.219	0.282	1
Flna	1.52043e-07	-0.472087	0.818	0.837	0.00219703
Skp1a	3.10878e-05	-0.473927	0.715	0.682	0.449218
Tsc22d1	0.000265608	-0.477093	0.635	0.629	1
Ppia	2.94059e-09	-0.477702	0.905	0.87	4.24915e-05
Cox17	0.0321559	-0.479486	0.423	0.415	1
Mrps36	0.00208091	-0.48388	0.066	0.155	1
Ccdc3	0.00557486	-0.484516	0.314	0.378	1
Dmd	0.0187109	-0.485724	0.321	0.368	1
Pde4dip	0.00632222	-0.490693	0.161	0.239	1
Itga8	0.0429734	-0.491661	0.38	0.406	1
Cox7a2	3.25468e-11	-0.493624	0.905	0.878	4.70301e-07
Hspb2	0.00214019	-0.498544	0.38	0.443	1
Cox6b1	5.49958e-10	-0.498677	0.891	0.853	7.9469e-06
Npy1r	0.00135708	-0.498784	0.263	0.363	1
Mef2c	0.0316872	-0.500431	0.482	0.449	1
Sec61g	0.000685411	-0.502952	0.628	0.591	1
Susd5	0.000270339	-0.503566	0.109	0.233	1
Crim1	0.0265449	-0.505551	0.314	0.343	1
Gadd45g	0.111027	-0.510592	0.409	0.425	1
Gm11273	0.00260328	-0.511809	0.095	0.182	1
Net1	0.000140893	-0.512004	0.197	0.332	1
BC028528	0.412952	-0.517645	0.314	0.278	1
2200002D01Rik	0.0395891	-0.518016	0.197	0.24	1
Serf2	7.10381e-07	-0.520415	0.796	0.75	0.010265
Corin	0.00262772	-0.520497	0.088	0.176	1
Rpl35	1.15931e-07	-0.52195	0.942	0.87	0.0016752
Ndufa3	3.1205e-08	-0.525121	0.847	0.779	0.000450912
Kcnmb1	0.00778369	-0.525857	0.307	0.356	1
Cd59a	4.75793e-05	-0.52804	0.109	0.253	0.687521
Hmgn3	0.00475475	-0.528788	0.314	0.367	1
Gm10221	0.000788373	-0.532577	0.073	0.172	1
Gm4045	0.00125302	-0.534568	0.131	0.224	1
Atp5j	1.11521e-10	-0.535828	0.912	0.838	1.61148e-06
Cox6c	4.32353e-18	-0.54016	0.927	0.946	6.24751e-14
Dgkb	0.000706601	-0.54204	0.131	0.24	1
Ramp1	2.17581e-06	-0.542953	0.394	0.543	0.0314404
Gm3699	0.0275008	-0.545849	0.27	0.303	1
Rps27rt	0.000858575	-0.548669	0.117	0.217	1
Pls3	8.49291e-07	-0.548685	0.569	0.645	0.0122723
Tpm1	6.13525e-14	-0.550473	0.832	0.969	8.86543e-10
Map3k7cl	4.56015e-05	-0.552244	0.248	0.395	0.658942
Mrpl23	0.00534497	-0.553659	0.168	0.244	1
Tgfb3	0.056771	-0.560512	0.445	0.421	1
Pcp4l1	1.29832e-11	-0.562188	0.584	0.795	1.87607e-07
Rcan2	1.27395e-06	-0.567788	0.453	0.58	0.0184086
Rap1a	3.31736e-05	-0.567991	0.635	0.594	0.479359
2900026A02Rik	0.00214699	-0.572216	0.358	0.403	1
Uqcrq	4.91246e-08	-0.576174	0.781	0.732	0.000709851
Atpif1	1.73649e-09	-0.576834	0.803	0.817	2.50922e-05
Hes1	0.953639	-0.585753	0.723	0.568	1
Entpd1	0.000705808	-0.585933	0.241	0.331	1
Actn1	6.72874e-06	-0.588795	0.474	0.557	0.0972303
Smtn	2.07303e-07	-0.591318	0.584	0.654	0.00299552
Ndufa1	7.45926e-09	-0.59206	0.774	0.742	0.000107786
Tpm2	7.32134e-14	-0.598748	0.861	0.982	1.05793e-09
Gm12338	0.000135004	-0.598948	0.058	0.174	1
Gm11966	0.000281202	-0.599476	0.109	0.221	1
Csrp2	1.6404e-09	-0.603328	0.606	0.746	2.37038e-05
Ndufa2	3.55652e-11	-0.608376	0.796	0.79	5.13918e-07
Bex4	1.06687e-05	-0.625858	0.073	0.223	0.154163
Lmod1	3.00776e-13	-0.628446	0.555	0.793	4.34621e-09
Slmap	5.43322e-07	-0.630706	0.518	0.583	0.007851
Kank1	0.000120733	-0.631437	0.307	0.399	1
AC121965.1	4.1714e-13	-0.633471	0.781	0.809	6.02767e-09
Ndufb8	1.74632e-05	-0.640559	0.569	0.567	0.252344
Higd1a	0.00167998	-0.640667	0.394	0.425	1
Sh3bgrl	1.21969e-13	-0.648854	0.723	0.785	1.76246e-09
Gm1821	0.0162665	-0.656216	0.35	0.361	1
Ndufa12	1.16693e-09	-0.659884	0.73	0.735	1.68622e-05
Mpc1	3.66414e-05	-0.662628	0.248	0.37	0.529468
Ndufc1	1.49506e-11	-0.669662	0.737	0.768	2.16036e-07
Mrpl42	3.79334e-07	-0.683116	0.547	0.594	0.00548137
Gm10076	2.0438e-05	-0.684041	0.584	0.578	0.295329
Ndufa4	2.06603e-16	-0.68663	0.766	0.838	2.98541e-12
Cox7c	1.78426e-22	-0.690025	0.934	0.916	2.57825e-18
Mylk	1.45306e-14	-0.690131	0.715	0.881	2.09968e-10
Itih4	0.000177102	-0.691886	0.182	0.317	1
Chchd10	2.23728e-08	-0.703968	0.409	0.593	0.000323287
Palld	2.06456e-07	-0.706437	0.453	0.558	0.00298329
Ppp1cb	2.49069e-09	-0.709278	0.504	0.608	3.59905e-05
Uqcr11	1.05184e-18	-0.712201	0.803	0.865	1.51991e-14
Gm10736	6.75109e-07	-0.713317	0.482	0.548	0.00975533
Mustn1	4.92091e-21	-0.715537	0.657	0.951	7.11072e-17
Ndufb2	1.09671e-07	-0.716376	0.599	0.614	0.00158475
Uqcr10	1.56995e-18	-0.719068	0.81	0.867	2.26858e-14
Gm2000	2.60513e-05	-0.721881	0.299	0.404	0.376441
Usmg5	9.50662e-16	-0.723345	0.854	0.825	1.37371e-11
1700120C14Rik	6.12881e-05	-0.725763	0.146	0.27	0.885613
Calm2	8.45835e-28	-0.740504	0.956	0.94	1.22223e-23
mt-Nd2	9.07243e-41	-0.740721	0.993	0.998	1.31097e-36
Acta2	4.10175e-26	-0.741524	0.745	0.999	5.92703e-22
Synpo2	7.33224e-11	-0.743948	0.445	0.624	1.05951e-06
Sh3bgr	6.43845e-13	-0.767272	0.343	0.605	9.30356e-09
Slc25a5	1.42707e-22	-0.769437	0.912	0.896	2.06212e-18
Ndufa5	1.0173e-17	-0.771797	0.839	0.833	1.46999e-13
Mir6236	1.95072e-05	-0.78552	0.358	0.441	0.281879
Actg2	3.79124e-12	-0.829836	0.255	0.546	5.47834e-08
Myh11	2.1153e-21	-0.838023	0.62	0.943	3.05661e-17
Gm13861	4.63518e-10	-0.863175	0.343	0.55	6.69784e-06
Tagln	2.21723e-34	-0.868035	0.65	0.997	3.20389e-30
mt-Nd1	8.457e-61	-0.869316	1	1	1.22204e-56
Hbb-bs	0.00019904	-0.87132	0.19	0.292	1
Myl9	2.51451e-35	-0.874379	0.803	0.997	3.63347e-31
Lars2	1.26542e-10	-0.877973	0.109	0.373	1.82853e-06
Crip1	1.7277e-48	-0.897358	1	0.998	2.49653e-44
Cd200	1.28076e-11	-0.911487	0.467	0.615	1.85069e-07
mt-Nd4	1.55808e-55	-0.911685	1	1	2.25142e-51
Clu	2.54583e-11	-0.938968	0.372	0.587	3.67872e-07
Pln	2.22767e-16	-0.949781	0.365	0.658	3.21899e-12
Pgam2	4.79192e-11	-0.951799	0.241	0.476	6.92432e-07
Myl6	7.08055e-50	-0.990313	0.883	0.993	1.02314e-45
Gm5526	2.38876e-12	-1.00014	0.124	0.393	3.45176e-08
mt-Nd5	6.83137e-44	-1.01513	0.978	0.992	9.87133e-40
Cycs	6.32808e-16	-1.03918	0.482	0.664	9.14408e-12
Atp5l	7.30718e-11	-1.08871	0.321	0.498	1.05589e-06
mt-Cytb	3.30234e-65	-1.08908	1	1	4.77188e-61
Cnn1	4.77634e-31	-1.12021	0.401	0.842	6.90181e-27
Atp5k	1.35313e-33	-1.13733	0.737	0.871	1.95528e-29
Sorbs2	4.94695e-36	-1.36425	0.35	0.812	7.14834e-32
mt-Nd3	1.19965e-49	-1.38826	0.847	0.954	1.73349e-45
Dstn	7.7046e-59	-1.50408	0.599	0.963	1.11332e-54
mt-Co1	1.32606e-62	-1.5346	1	1	1.91616e-58
CT010467.1	4.63742e-37	-2.02382	0.307	0.753	6.70107e-33
Gm26917	7.17782e-34	-2.08341	0.226	0.722	1.0372e-29
Gm42418	9.82793e-41	-2.15389	1	1	1.42014e-36
mt-Rnr1	9.20463e-62	-2.27387	0.993	0.999	1.33007e-57
mt-Rnr2	3.86302e-70	-2.51228	1	1	5.58206e-66
